# Supplementary material for: Distinct genetic profiles influence body mass index between infancy and adolescence
Source: Nat Commun. 2026 Feb 19;17:1594. doi: 10.1038/s41467-026-69310-6 (PMC12920650; doi:10.1038/s41467-026-69310-6)
Supplement: Supplementary file 3 — Supplementary Data 1–2 [file 41467_2026_69310_MOESM3_ESM.xlsx]

## Sheet: Suppl Data 1
Supplementary Data 1. Estimated genetic correlations from LDSC between derived phenotypes from the random regression model and complex traits and diseases.
Trait1	Trait2	Origins (Trait2)	rg	se	z	p	h2_obs	h2_obs_se	h2_int	h2_int_se	gcov_int	gcov_int_se
PC1	Adult BMI	Yengo et al. 2018 (PMID: 30124842)	0.8737	0.116	7.5307	5.0461e-14	0.2135	0.0076	0.9961	0.0302	0.0063	0.0087
PC2	Adult BMI	Yengo et al. 2018 (PMID: 30124842)	-0.212	0.0514	-4.1228	3.7423e-05	0.2135	0.0076	0.9961	0.0302	0.0134	0.0088
intercept	Adult BMI	Yengo et al. 2018 (PMID: 30124842)	0.8406	0.1127	7.4586	8.7463e-14	0.2135	0.0076	0.9961	0.0302	0.0074	0.0089
slope	Adult BMI	Yengo et al. 2018 (PMID: 30124842)	0.8362	0.1027	8.141	3.9196e-16	0.2135	0.0076	0.9961	0.0302	-0.0028	0.0078
slope2	Adult BMI	Yengo et al. 2018 (PMID: 30124842)	-0.6401	0.1296	-4.9407	7.7849e-07	0.2135	0.0076	0.9961	0.0302	-0.0075	0.0079
Adult BMI	Apolipoprotein A1	Richardson et al. 2020 (PMID: 32203549)	-0.3631	0.0298	-12.1804	3.9539e-34	0.1724	0.0191	1.3476	0.1367	-0.2102	0.0186
PC1	Apolipoprotein A1	Richardson et al. 2020 (PMID: 32203549)	-0.2117	0.0566	-3.7385	0.0002	0.1717	0.0196	1.3359	0.1349	-0.0051	0.0065
PC2	Apolipoprotein A1	Richardson et al. 2020 (PMID: 32203549)	0.2104	0.0622	3.3807	0.0007	0.1717	0.0196	1.3359	0.1349	-0.0168	0.0078
intercept	Apolipoprotein A1	Richardson et al. 2020 (PMID: 32203549)	-0.1872	0.055	-3.4021	0.0007	0.1717	0.0196	1.3359	0.1349	-0.0071	0.0066
slope	Apolipoprotein A1	Richardson et al. 2020 (PMID: 32203549)	-0.3058	0.0654	-4.6744	2.9483e-06	0.1717	0.0196	1.3359	0.1349	0.0059	0.0064
slope2	Apolipoprotein A1	Richardson et al. 2020 (PMID: 32203549)	0.1501	0.0808	1.8586	0.0631	0.1717	0.0196	1.3359	0.1349	-0.0036	0.0072
Adult BMI	BMI at 8 years	Helgeland et al. 2022 (PMID: 35315439)	0.5842	0.0513	11.3972	4.3188e-30	0.3295	0.0527	1.0117	0.0088	-0.0038	0.009
PC1	BMI at 8 years	Helgeland et al. 2022 (PMID: 35315439)	1.1251	0.189	5.9528	2.6363e-09	0.3502	0.0535	1.0062	0.009	-0.0024	0.0059
PC2	BMI at 8 years	Helgeland et al. 2022 (PMID: 35315439)	0.1109	0.125	0.8871	0.375	0.3502	0.0535	1.0062	0.009	0.0077	0.0052
intercept	BMI at 8 years	Helgeland et al. 2022 (PMID: 35315439)	1.1185	0.1908	5.863	4.547e-09	0.3502	0.0535	1.0062	0.009	-0.0015	0.0059
slope	BMI at 8 years	Helgeland et al. 2022 (PMID: 35315439)	0.7987	0.1493	5.3509	8.7498e-08	0.3502	0.0535	1.0062	0.009	-0.0066	0.0057
slope2	BMI at 8 years	Helgeland et al. 2022 (PMID: 35315439)	-1.3302	0.3836	-3.4677	0.0005	0.3502	0.0535	1.0062	0.009	0.0042	0.0056
Adult BMI	Breast Cancer	Michailidou et al. 2017 (PMID: 29059683)	-0.0379	0.0218	-1.7368	0.0824	0.1311	0.0116	1.1003	0.0241	0.0073	0.0109
PC1	Breast Cancer	Michailidou et al. 2017 (PMID: 29059683)	-0.1252	0.0691	-1.8111	0.0701	0.1316	0.013	1.1002	0.026	0.001	0.0053
PC2	Breast Cancer	Michailidou et al. 2017 (PMID: 29059683)	-0.018	0.0655	-0.2748	0.7835	0.1316	0.013	1.1002	0.026	-0.0042	0.0064
intercept	Breast Cancer	Michailidou et al. 2017 (PMID: 29059683)	-0.1264	0.0695	-1.8188	0.0689	0.1316	0.013	1.1002	0.026	0.0005	0.0053
slope	Breast Cancer	Michailidou et al. 2017 (PMID: 29059683)	-0.0893	0.0644	-1.3879	0.1652	0.1316	0.013	1.1002	0.026	0.0034	0.0053
slope2	Breast Cancer	Michailidou et al. 2017 (PMID: 29059683)	0.0775	0.0929	0.8347	0.4039	0.1316	0.013	1.1002	0.026	-0.0027	0.0057
Adult BMI	Cardioembolic Stroke	Malik et al. 2018 (PMID: 29531354)	-0.0146	0.016	-0.9154	0.36	0.0124	0.0027	1.0621	0.0072	6.3256e-05	0.0048
PC1	Cardioembolic Stroke	Malik et al. 2018 (PMID: 29531354)	0.0225	0.0551	0.4081	0.6832	0.0118	0.0027	1.0679	0.008	-0.0005	0.0025
PC2	Cardioembolic Stroke	Malik et al. 2018 (PMID: 29531354)	-0.0377	0.0487	-0.7746	0.4386	0.0118	0.0027	1.0679	0.008	0.0004	0.0025
intercept	Cardioembolic Stroke	Malik et al. 2018 (PMID: 29531354)	0.0169	0.055	0.3067	0.7591	0.0118	0.0027	1.0679	0.008	-0.0004	0.0026
slope	Cardioembolic Stroke	Malik et al. 2018 (PMID: 29531354)	0.042	0.0518	0.8109	0.4174	0.0118	0.0027	1.0679	0.008	-0.0007	0.0025
slope2	Cardioembolic Stroke	Malik et al. 2018 (PMID: 29531354)	-0.0575	0.0769	-0.7467	0.4552	0.0118	0.0027	1.0679	0.008	0.002	0.0027
Adult BMI	Coronary Artery Disease	Howson et al. 2017 (PMID: 28530674)	0.1564	0.0457	3.4225	0.0006	0.1771	0.0188	1.2967	0.057	0.0522	0.0443
PC1	Coronary Artery Disease	Howson et al. 2017 (PMID: 28530674)	0.2032	0.11	1.8472	0.0647	0.1802	0.0176	1.2684	0.0498	0.0112	0.0185
PC2	Coronary Artery Disease	Howson et al. 2017 (PMID: 28530674)	-0.1739	0.127	-1.3687	0.1711	0.1802	0.0176	1.2684	0.0498	0.0087	0.0195
intercept	Coronary Artery Disease	Howson et al. 2017 (PMID: 28530674)	0.1822	0.1138	1.6006	0.1095	0.1802	0.0176	1.2684	0.0498	0.0139	0.0186
slope	Coronary Artery Disease	Howson et al. 2017 (PMID: 28530674)	0.2487	0.0965	2.5783	0.0099	0.1802	0.0176	1.2684	0.0498	0.0039	0.0181
slope2	Coronary Artery Disease	Howson et al. 2017 (PMID: 28530674)	-0.4262	0.1743	-2.4446	0.0145	0.1802	0.0176	1.2684	0.0498	0.037	0.0185
Adult BMI	Diastolic Blood Pressure	UKBiobank	0.0349	0.0096	3.6144	0.0003	0.1333	0.0054	1.0634	0.0173	0.1843	0.0079
PC1	Diastolic Blood Pressure	UKBiobank	0.0102	0.0396	0.2579	0.7965	0.1339	0.0059	1.0597	0.0202	0.0129	0.0047
PC2	Diastolic Blood Pressure	UKBiobank	-0.0218	0.0351	-0.621	0.5346	0.1339	0.0059	1.0597	0.0202	-0.0058	0.0043
intercept	Diastolic Blood Pressure	UKBiobank	0.01	0.0397	0.2528	0.8004	0.1339	0.0059	1.0597	0.0202	0.012	0.0047
slope	Diastolic Blood Pressure	UKBiobank	0.0219	0.0352	0.6213	0.5344	0.1339	0.0059	1.0597	0.0202	0.0143	0.0043
slope2	Diastolic Blood Pressure	UKBiobank	0.0643	0.0583	1.1034	0.2699	0.1339	0.0059	1.0597	0.0202	-0.0129	0.0049
Adult BMI	Diastolic blood pressure (BMI adjusted)	Keaton et al. 2024 (PMID: 38689001)	-0.05	0.0159	-3.144	0.0017	0.1117	0.0047	1.1052	0.0359	0.0141	0.0125
PC1	Diastolic blood pressure (BMI adjusted)	Keaton et al. 2024 (PMID: 38689001)	-0.1717	0.0552	-3.1087	0.0019	0.1116	0.0047	1.1038	0.0414	0.014	0.0079
PC2	Diastolic blood pressure (BMI adjusted)	Keaton et al. 2024 (PMID: 38689001)	-0.0517	0.0504	-1.026	0.3049	0.1116	0.0047	1.1038	0.0414	-0.009	0.0085
intercept	Diastolic blood pressure (BMI adjusted)	Keaton et al. 2024 (PMID: 38689001)	-0.1748	0.0552	-3.1643	0.0016	0.1116	0.0047	1.1038	0.0414	0.0128	0.008
slope	Diastolic blood pressure (BMI adjusted)	Keaton et al. 2024 (PMID: 38689001)	-0.1055	0.0522	-2.0219	0.0432	0.1116	0.0047	1.1038	0.0414	0.0171	0.0077
slope2	Diastolic blood pressure (BMI adjusted)	Keaton et al. 2024 (PMID: 38689001)	0.165	0.0761	2.168	0.0302	0.1116	0.0047	1.1038	0.0414	-0.0137	0.0083
Adult BMI	Diastolic blood pressure adjusted medicine	UKBiobank	-0.0754	0.015	-5.0082	5.4933e-07	0.2036	0.0088	1.171	0.0298	0.0265	0.0115
PC1	Diastolic blood pressure adjusted medicine	UKBiobank	-0.1739	0.0589	-2.95	0.0032	0.203	0.009	1.171	0.0331	0.0126	0.0073
PC2	Diastolic blood pressure adjusted medicine	UKBiobank	-0.0697	0.0512	-1.3614	0.1734	0.203	0.009	1.171	0.0331	-0.0037	0.0078
intercept	Diastolic blood pressure adjusted medicine	UKBiobank	-0.179	0.0597	-2.9983	0.0027	0.203	0.009	1.171	0.0331	0.012	0.0073
slope	Diastolic blood pressure adjusted medicine	UKBiobank	-0.0942	0.0513	-1.836	0.0664	0.203	0.009	1.171	0.0331	0.0128	0.0072
slope2	Diastolic blood pressure adjusted medicine	UKBiobank	0.1679	0.0791	2.1212	0.0339	0.203	0.009	1.171	0.0331	-0.0106	0.0071
Adult BMI	Fasting glucose (BMI adjusted)	Chen et al. 2021 (PMID: 34059833)	-0.0892	0.0211	-4.237	2.2653e-05	0.0842	0.0152	0.9902	0.0228	0.0005	0.0092
PC1	Fasting glucose (BMI adjusted)	Chen et al. 2021 (PMID: 34059833)	-0.1623	0.072	-2.2543	0.0242	0.0814	0.0152	0.9957	0.0239	-0.0022	0.0051
PC2	Fasting glucose (BMI adjusted)	Chen et al. 2021 (PMID: 34059833)	-0.1953	0.0718	-2.7195	0.0065	0.0814	0.0152	0.9957	0.0239	0.0041	0.0054
intercept	Fasting glucose (BMI adjusted)	Chen et al. 2021 (PMID: 34059833)	-0.1794	0.0725	-2.4726	0.0134	0.0814	0.0152	0.9957	0.0239	-0.0018	0.0051
slope	Fasting glucose (BMI adjusted)	Chen et al. 2021 (PMID: 34059833)	-0.0065	0.0693	-0.0933	0.9257	0.0814	0.0152	0.9957	0.0239	-0.0043	0.005
slope2	Fasting glucose (BMI adjusted)	Chen et al. 2021 (PMID: 34059833)	0.2114	0.1062	1.9917	0.0464	0.0814	0.0152	0.9957	0.0239	-0.0005	0.0054
Adult BMI	Fasting insulin (BMI adjusted)	Chen et al. 2021 (PMID: 34059833)	-0.1224	0.0261	-4.6908	2.7217e-06	0.0803	0.0083	0.9785	0.0118	-0.0093	0.0088
PC1	Fasting insulin (BMI adjusted)	Chen et al. 2021 (PMID: 34059833)	-0.3084	0.0921	-3.3491	0.0008	0.0791	0.0084	0.9809	0.0122	-0.0068	0.0052
PC2	Fasting insulin (BMI adjusted)	Chen et al. 2021 (PMID: 34059833)	-0.0854	0.0718	-1.1903	0.2339	0.0791	0.0084	0.9809	0.0122	-0.0129	0.0053
intercept	Fasting insulin (BMI adjusted)	Chen et al. 2021 (PMID: 34059833)	-0.3196	0.0927	-3.4462	0.0006	0.0791	0.0084	0.9809	0.0122	-0.0075	0.0052
slope	Fasting insulin (BMI adjusted)	Chen et al. 2021 (PMID: 34059833)	-0.1936	0.0833	-2.3236	0.0201	0.0791	0.0084	0.9809	0.0122	0.002	0.0053
slope2	Fasting insulin (BMI adjusted)	Chen et al. 2021 (PMID: 34059833)	0.1016	0.1066	0.9532	0.3405	0.0791	0.0084	0.9809	0.0122	0.0168	0.0051
Adult BMI	Fetal Birth Weight	Warrington et al. 2019 (PMID: 31043758)	0.0677	0.0246	2.7527	0.0059	0.0359	0.0035	1.0288	0.0094	0.0078	0.0085
PC1	Fetal Birth Weight	Warrington et al. 2019 (PMID: 31043758)	0.0341	0.0968	0.3524	0.7246	0.0348	0.0036	1.0349	0.0104	0.0174	0.0049
PC2	Fetal Birth Weight	Warrington et al. 2019 (PMID: 31043758)	0.226	0.0924	2.4461	0.0144	0.0348	0.0036	1.0349	0.0104	0.0195	0.0052
intercept	Fetal Birth Weight	Warrington et al. 2019 (PMID: 31043758)	0.0626	0.0977	0.6402	0.522	0.0348	0.0036	1.0349	0.0104	0.0192	0.0049
slope	Fetal Birth Weight	Warrington et al. 2019 (PMID: 31043758)	0.1064	0.1215	0.8762	0.3809	0.0348	0.0036	1.0349	0.0104	-0.0113	0.005
slope2	Fetal Birth Weight	Warrington et al. 2019 (PMID: 31043758)	-0.1162	0.091	-1.277	0.2016	0.0348	0.0036	1.0349	0.0104	0.0028	0.0048
Adult BMI	Glucose	UKBiobank	0.2543	0.0342	7.4262	1.1179e-13	0.0631	0.011	1.0428	0.0261	0.1055	0.0098
PC1	Glucose	UKBiobank	0.121	0.0649	1.8633	0.0624	0.0634	0.0113	1.0456	0.0304	0.0006	0.006
PC2	Glucose	UKBiobank	-0.2896	0.0711	-4.073	4.6409e-05	0.0634	0.0113	1.0456	0.0304	0.0085	0.0056
intercept	Glucose	UKBiobank	0.0899	0.0646	1.3925	0.1638	0.0634	0.0113	1.0456	0.0304	0.0013	0.006
slope	Glucose	UKBiobank	0.2824	0.0693	4.072	4.6612e-05	0.0634	0.0113	1.0456	0.0304	-0.0046	0.0056
slope2	Glucose	UKBiobank	-0.0425	0.0832	-0.5105	0.6097	0.0634	0.0113	1.0456	0.0304	-0.004	0.0059
Adult BMI	HbA1c	Chen et al. 2021 (PMID: 34059833)	0.1816	0.0262	6.9396	3.931e-12	0.1062	0.0132	0.9863	0.0236	-0.0034	0.0085
Adult BMI	HbA1c	UKBiobank	0.2826	0.0235	12.0327	2.3925e-33	0.1642	0.0157	1.2418	0.1073	0.1683	0.0128
PC1	HbA1c	Chen et al. 2021 (PMID: 34059833)	0.2603	0.081	3.2119	0.0013	0.1087	0.0147	0.9838	0.0257	-0.0175	0.0053
PC1	HbA1c	UKBiobank	0.2874	0.0657	4.3763	1.207e-05	0.165	0.0176	1.2482	0.1206	-0.0019	0.0077
PC2	HbA1c	Chen et al. 2021 (PMID: 34059833)	-0.119	0.0744	-1.6003	0.1095	0.1087	0.0147	0.9838	0.0257	-0.0034	0.0049
PC2	HbA1c	UKBiobank	-0.1708	0.0541	-3.1596	0.0016	0.165	0.0176	1.2482	0.1206	0.0003	0.0064
intercept	HbA1c	Chen et al. 2021 (PMID: 34059833)	0.2453	0.0809	3.034	0.0024	0.1087	0.0147	0.9838	0.0257	-0.0175	0.0052
intercept	HbA1c	UKBiobank	0.2657	0.0646	4.111	3.9402e-05	0.165	0.0176	1.2482	0.1206	-0.002	0.0077
slope	HbA1c	Chen et al. 2021 (PMID: 34059833)	0.2856	0.0771	3.7064	0.0002	0.1087	0.0147	0.9838	0.0257	-0.0126	0.0053
slope	HbA1c	UKBiobank	0.3388	0.0656	5.1635	2.4236e-07	0.165	0.0176	1.2482	0.1206	-0.0017	0.007
slope2	HbA1c	Chen et al. 2021 (PMID: 34059833)	-0.2023	0.109	-1.8571	0.0633	0.1087	0.0147	0.9838	0.0257	0.0149	0.0051
slope2	HbA1c	UKBiobank	-0.2458	0.0839	-2.9285	0.0034	0.165	0.0176	1.2482	0.1206	-0.0033	0.0076
Adult BMI	High cholesterol	UKBiobank	0.2788	0.0413	6.7441	1.5395e-11	0.0405	0.006	1.0897	0.0455	0.0853	0.0163
PC1	High cholesterol	UKBiobank	0.0942	0.0896	1.0513	0.2931	0.0411	0.0061	1.0893	0.0479	0.0094	0.006
PC2	High cholesterol	UKBiobank	-0.1923	0.0796	-2.4161	0.0157	0.0411	0.0061	1.0893	0.0479	0.0038	0.006
intercept	High cholesterol	UKBiobank	0.0733	0.088	0.833	0.4049	0.0411	0.0061	1.0893	0.0479	0.0098	0.0061
slope	High cholesterol	UKBiobank	0.1987	0.0919	2.1622	0.0306	0.0411	0.0061	1.0893	0.0479	0.0055	0.0059
slope2	High cholesterol	UKBiobank	-0.0415	0.1073	-0.3871	0.6987	0.0411	0.0061	1.0893	0.0479	-0.004	0.0056
Adult BMI	High-density lipoprotein	Graham et al. 2021 (PMID: 34887591)	-0.4227	0.0249	-16.9615	1.5816e-64	0.0954	0.0071	1.5532	0.1908	-0.1183	0.019
PC1	High-density lipoprotein	Graham et al. 2021 (PMID: 34887591)	-0.361	0.085	-4.2455	2.1807e-05	0.0963	0.0072	1.5093	0.1817	-0.0128	0.009
PC2	High-density lipoprotein	Graham et al. 2021 (PMID: 34887591)	0.2045	0.0517	3.957	7.5897e-05	0.0963	0.0072	1.5093	0.1817	-0.0104	0.0079
intercept	High-density lipoprotein	Graham et al. 2021 (PMID: 34887591)	-0.333	0.0832	-4.004	6.2284e-05	0.0963	0.0072	1.5093	0.1817	-0.0142	0.009
slope	High-density lipoprotein	Graham et al. 2021 (PMID: 34887591)	-0.4006	0.0735	-5.4531	4.949e-08	0.0963	0.0072	1.5093	0.1817	-0.0043	0.0085
slope2	High-density lipoprotein	Graham et al. 2021 (PMID: 34887591)	0.2734	0.1062	2.5745	0.01	0.0963	0.0072	1.5093	0.1817	-0.0007	0.0091
Adult BMI	Hypertension	UKBiobank	0.3467	0.0185	18.7848	1.006e-78	0.1241	0.0052	1.103	0.021	0.1919	0.0125
PC1	Hypertension	UKBiobank	0.1678	0.0566	2.9658	0.003	0.1251	0.0052	1.0952	0.0241	0.0193	0.0062
PC2	Hypertension	UKBiobank	-0.1575	0.0602	-2.6145	0.0089	0.1251	0.0052	1.0952	0.0241	0.0015	0.0077
intercept	Hypertension	UKBiobank	0.1494	0.0562	2.6596	0.0078	0.1251	0.0052	1.0952	0.0241	0.0193	0.0063
slope	Hypertension	UKBiobank	0.2349	0.0585	4.0153	5.936e-05	0.1251	0.0052	1.0952	0.0241	0.0152	0.0064
slope2	Hypertension	UKBiobank	-0.1253	0.083	-1.509	0.1313	0.1251	0.0052	1.0952	0.0241	-0.0118	0.0066
Adult BMI	LipoproteinA	UKBiobank	-0.0237	0.0107	-2.2216	0.0263	0.2453	0.24	0.7328	0.3231	0.018	0.0164
PC1	LipoproteinA	UKBiobank	0.0126	0.0506	0.2494	0.803	0.2478	0.241	0.7186	0.3349	-0.0011	0.0054
PC2	LipoproteinA	UKBiobank	0.0371	0.0688	0.5401	0.5891	0.2478	0.241	0.7186	0.3349	-0.0026	0.0062
intercept	LipoproteinA	UKBiobank	0.0167	0.0556	0.2998	0.7643	0.2478	0.241	0.7186	0.3349	-0.0013	0.0055
slope	LipoproteinA	UKBiobank	-0.0138	0.0315	-0.4373	0.6619	0.2478	0.241	0.7186	0.3349	0.0006	0.0055
slope2	LipoproteinA	UKBiobank	-0.0087	0.0527	-0.1654	0.8686	0.2478	0.241	0.7186	0.3349	0.0026	0.0055
Adult BMI	Low-density lipoprotein	Graham et al. 2021 (PMID: 34887591)	0.0238	0.018	1.3254	0.1851	0.0705	0.008	1.2478	0.1474	0.0502	0.0132
PC1	Low-density lipoprotein	Graham et al. 2021 (PMID: 34887591)	-0.0569	0.0611	-0.931	0.3518	0.0722	0.0079	1.2456	0.1506	0.0165	0.0075
PC2	Low-density lipoprotein	Graham et al. 2021 (PMID: 34887591)	-0.0753	0.0526	-1.4311	0.1524	0.0722	0.0079	1.2456	0.1506	-0.0054	0.0076
intercept	Low-density lipoprotein	Graham et al. 2021 (PMID: 34887591)	-0.0644	0.0598	-1.0761	0.2819	0.0722	0.0079	1.2456	0.1506	0.0161	0.0074
slope	Low-density lipoprotein	Graham et al. 2021 (PMID: 34887591)	0.0025	0.0648	0.0388	0.969	0.0722	0.0079	1.2456	0.1506	0.017	0.0084
slope2	Low-density lipoprotein	Graham et al. 2021 (PMID: 34887591)	0.0548	0.0743	0.7373	0.4609	0.0722	0.0079	1.2456	0.1506	-0.0054	0.0067
Adult BMI	Maternal Birth Weight	Warrington et al. 2019 (PMID: 31043758)	0.057	0.029	1.9626	0.0497	0.0346	0.0031	1.0184	0.0089	0.0214	0.0085
PC1	Maternal Birth Weight	Warrington et al. 2019 (PMID: 31043758)	0.2043	0.0995	2.0528	0.0401	0.0343	0.0031	1.0198	0.0093	-0.0026	0.0048
PC2	Maternal Birth Weight	Warrington et al. 2019 (PMID: 31043758)	0.0397	0.0879	0.4522	0.6511	0.0343	0.0031	1.0198	0.0093	-0.0025	0.0051
intercept	Maternal Birth Weight	Warrington et al. 2019 (PMID: 31043758)	0.2029	0.1008	2.0126	0.0442	0.0343	0.0031	1.0198	0.0093	-0.0028	0.0048
slope	Maternal Birth Weight	Warrington et al. 2019 (PMID: 31043758)	-0.2857	0.1309	-2.1829	0.029	0.0343	0.0031	1.0198	0.0093	0.0022	0.0052
slope2	Maternal Birth Weight	Warrington et al. 2019 (PMID: 31043758)	0.139	0.0883	1.574	0.1155	0.0343	0.0031	1.0198	0.0093	-0.0007	0.0047
Adult BMI	Systolic Blood Pressure	UKBiobank	0.0113	0.0106	1.0634	0.2876	0.1443	0.0058	1.0643	0.0175	0.1249	0.0079
PC1	Systolic Blood Pressure	UKBiobank	-0.0308	0.0379	-0.813	0.4162	0.1456	0.0063	1.0564	0.0198	0.0127	0.0051
PC2	Systolic Blood Pressure	UKBiobank	-0.0229	0.0353	-0.6506	0.5153	0.1456	0.0063	1.0564	0.0198	-0.0052	0.0047
intercept	Systolic Blood Pressure	UKBiobank	-0.0322	0.038	-0.8488	0.396	0.1456	0.0063	1.0564	0.0198	0.012	0.0051
slope	Systolic Blood Pressure	UKBiobank	-0.0102	0.0356	-0.2865	0.7745	0.1456	0.0063	1.0564	0.0198	0.0138	0.0049
slope2	Systolic Blood Pressure	UKBiobank	0.0504	0.054	0.934	0.3503	0.1456	0.0063	1.0564	0.0198	-0.0098	0.0052
Adult BMI	Systolic Blood Pressure (BMI adjusted)	Keaton et al. 2024 (PMID: 38689001)	-0.0198	0.0166	-1.1952	0.232	0.1218	0.0048	1.1039	0.0353	0.0031	0.0128
PC1	Systolic Blood Pressure (BMI adjusted)	Keaton et al. 2024 (PMID: 38689001)	-0.1288	0.0526	-2.4483	0.0144	0.1214	0.0049	1.1067	0.0399	0.0172	0.0073
PC2	Systolic Blood Pressure (BMI adjusted)	Keaton et al. 2024 (PMID: 38689001)	-0.0885	0.0482	-1.8375	0.0661	0.1214	0.0049	1.1067	0.0399	-0.0032	0.0083
intercept	Systolic Blood Pressure (BMI adjusted)	Keaton et al. 2024 (PMID: 38689001)	-0.1372	0.053	-2.5883	0.0096	0.1214	0.0049	1.1067	0.0399	0.0167	0.0074
slope	Systolic Blood Pressure (BMI adjusted)	Keaton et al. 2024 (PMID: 38689001)	-0.0475	0.0486	-0.9775	0.3283	0.1214	0.0049	1.1067	0.0399	0.0163	0.0071
slope2	Systolic Blood Pressure (BMI adjusted)	Keaton et al. 2024 (PMID: 38689001)	0.0998	0.0708	1.4089	0.1589	0.1214	0.0049	1.1067	0.0399	-0.0116	0.0087
Adult BMI	Systolic blood pressure adjusted medicine	UKBiobank	-0.0862	0.0146	-5.905	3.5261e-09	0.2067	0.0085	1.1435	0.0267	0.0222	0.0115
PC1	Systolic blood pressure adjusted medicine	UKBiobank	-0.1656	0.058	-2.8559	0.0043	0.2073	0.0087	1.1373	0.0301	0.0116	0.0073
PC2	Systolic blood pressure adjusted medicine	UKBiobank	-0.0797	0.0493	-1.6162	0.1061	0.2073	0.0087	1.1373	0.0301	-0.0058	0.0076
intercept	Systolic blood pressure adjusted medicine	UKBiobank	-0.1721	0.059	-2.9171	0.0035	0.2073	0.0087	1.1373	0.0301	0.0109	0.0075
slope	Systolic blood pressure adjusted medicine	UKBiobank	-0.0812	0.0498	-1.6293	0.1032	0.2073	0.0087	1.1373	0.0301	0.0132	0.0066
slope2	Systolic blood pressure adjusted medicine	UKBiobank	0.1549	0.0771	2.0086	0.0446	0.2073	0.0087	1.1373	0.0301	-0.0074	0.0074
Adult BMI	Total cholesterol	Graham et al. 2021 (PMID: 34887591)	-0.0283	0.0153	-1.846	0.0649	0.0821	0.008	1.2787	0.1356	0.0143	0.0132
PC1	Total cholesterol	Graham et al. 2021 (PMID: 34887591)	-0.078	0.0582	-1.34	0.1803	0.0834	0.0084	1.2678	0.1356	0.0109	0.0081
PC2	Total cholesterol	Graham et al. 2021 (PMID: 34887591)	-0.0373	0.0522	-0.7151	0.4745	0.0834	0.0084	1.2678	0.1356	-0.0083	0.0081
intercept	Total cholesterol	Graham et al. 2021 (PMID: 34887591)	-0.0815	0.0569	-1.4328	0.1519	0.0834	0.0084	1.2678	0.1356	0.0101	0.008
slope	Total cholesterol	Graham et al. 2021 (PMID: 34887591)	-0.0386	0.0628	-0.6144	0.539	0.0834	0.0084	1.2678	0.1356	0.0141	0.0089
slope2	Total cholesterol	Graham et al. 2021 (PMID: 34887591)	0.0618	0.0729	0.848	0.3964	0.0834	0.0084	1.2678	0.1356	-0.0026	0.0076
Adult BMI	Triglycerides	Graham et al. 2021 (PMID: 34887591)	0.3441	0.0269	12.8133	1.381e-37	0.0887	0.0081	1.2384	0.1176	0.1449	0.0171
PC1	Triglycerides	Graham et al. 2021 (PMID: 34887591)	0.2502	0.0601	4.1602	3.1797e-05	0.0923	0.0073	1.1599	0.0848	0.0059	0.0071
PC2	Triglycerides	Graham et al. 2021 (PMID: 34887591)	-0.1829	0.0456	-4.0086	6.107e-05	0.0923	0.0073	1.1599	0.0848	0.0029	0.0076
intercept	Triglycerides	Graham et al. 2021 (PMID: 34887591)	0.2285	0.0586	3.9003	9.6066e-05	0.0923	0.0073	1.1599	0.0848	0.0063	0.0071
slope	Triglycerides	Graham et al. 2021 (PMID: 34887591)	0.3166	0.0577	5.4905	4.0087e-08	0.0923	0.0073	1.1599	0.0848	0.0031	0.0073
slope2	Triglycerides	Graham et al. 2021 (PMID: 34887591)	-0.1943	0.079	-2.4602	0.0139	0.0923	0.0073	1.1599	0.0848	2.2073e-05	0.0069
Adult BMI	Type 2 Diabetes	Morris et al. 2012 (PMID: 22885922)	0.4501	0.043	10.4789	1.0797e-25	0.0901	0.0104	1.0175	0.0085	0.0223	0.0094
PC1	Type 2 Diabetes	Morris et al. 2012 (PMID: 22885922)	0.4073	0.1472	2.7678	0.0056	0.0899	0.0099	1.0172	0.0083	-0.0058	0.0058
PC2	Type 2 Diabetes	Morris et al. 2012 (PMID: 22885922)	-0.3822	0.0982	-3.8932	9.8923e-05	0.0899	0.0099	1.0172	0.0083	0.0071	0.0054
intercept	Type 2 Diabetes	Morris et al. 2012 (PMID: 22885922)	0.3553	0.1426	2.4919	0.0127	0.0899	0.0099	1.0172	0.0083	-0.0052	0.0057
slope	Type 2 Diabetes	Morris et al. 2012 (PMID: 22885922)	0.5784	0.1354	4.2701	1.9536e-05	0.0899	0.0099	1.0172	0.0083	-0.0092	0.0059
slope2	Type 2 Diabetes	Morris et al. 2012 (PMID: 22885922)	-0.3445	0.2078	-1.6581	0.0973	0.0899	0.0099	1.0172	0.0083	0.0005	0.0051
rg: Genetic correlation between Trait 1 and Trait 2, se: Standard error of rg, z: Z-score (rg / se), p: P-value for rg, h2_obs: Observed-scale SNP heritability of Trait 2, h2_obs_se: Standard error of h2_obs, h2_int: LDSC heritability intercept for Trait 2, h2_int_se: Standard error of h2_int, gcov_int: Genetic covariance intercept (captures sample overlap or bias), gcov_int_se: Standard error of…

## Sheet: Suppl Data 2
Supplementary Data 2: Summary of height and weight measurements excluded by growthcleanr with reasons, stratified by data source (clinic vs questionnaire)
Group	Flag	N (Height)	Clinic (Height)	% of Clinic Total (Height)	Questionnaire (Height)	% of Questionnaire Total (Height)	N (Weight)	Clinic (Weight)	% of Clinic Total (Weight)	Questionnaire (Weight)	% of Questionnaire Total (Weight)	Flag Description	Group description
Absolute	Exclude-Max-Height-Change	35	8	0.01	27	0.17	NA	NA	NA	NA	NA	Height change exceeds maximum plausible threshold.	Absolute: decrease in height by more than 3cm in sequential measurements
	Exclude-Min-Height-Change	572	153	0.13	419	2.65	NA	NA	NA	NA	NA	Height change below minimum plausible threshold.
Carried forward	Exclude-Carried-Forward	859	608	0.53	251	1.59	892	643	0.56	249	1.58	Repeated value across visits, likely copied forward.	Carried forward: values identical over time for the same individual
Duplicate	Exclude-Extraneous-Same-Day	365	236	0.21	129	0.82	365	250	0.22	115	0.73	Multiple same-day entries with inconsistent values.	Duplicate: values recorded on the same day for the same individual
Error load	Exclude-Too-Many-Errors	18	15	0.01	3	0.02	11	9	0.01	2	0.01	Record has too many flagged errors to be trusted.	Error load: individuals who have a substantial proportion of values flagged to be excluded
	Exclude-Too-Many-Errors-Other-Parameter	NA	NA	NA	NA	NA	3	3	0	0	0	Excluded based on non-standard/custom error criteria.
Extreme	Exclude-EWMA-Extreme	164	105	0.09	59	0.37	41	24	0.02	17	0.11	Extreme outliers based on EWMA trajectory deviation.	Extreme: very extreme values (z-score > 25)
	Exclude-EWMA-Extreme-Pair	10	10	0.01	0	0	3	3	0	0	0	Implausible pairwise changes based on EWMA.
Primary moving average method	Exclude-EWMA-11	29	18	0.02	11	0.07	20	16	0.01	4	0.03	Excluded based on short-term EWMA filter (variant 11).	Primary moving average method: outliers found by calculating the exponentially weighted moving averages for moderate and extreme outliers
	Exclude-EWMA-12	NA	NA	NA	NA	NA	1	1	0	0	0	Excluded based on short-term EWMA filter (variant 12).
	Exclude-EWMA-13	2	0	0	2	0.01	1	0	0	1	0.01	Excluded based on short-term EWMA filter (variant 13).
	Exclude-EWMA-8	976	707	0.62	269	1.7	395	264	0.23	131	0.83	Excluded based on long-term EWMA filter (variant 8).
	Exclude-EWMA-9	388	387	0.34	1	0.01	290	290	0.25	0	0	Excluded based on long-term EWMA filter (variant 9).
Singles/pairs	Exclude-Adult-Distinct-Single	NA	NA	NA	NA	NA	1	1	0	0	0	Single adult measurement distinctly inconsistent with others.	Singles/pairs: individual SD score for height was compared to their SD score for weight and vice-versa when individuals only have one or two measurements
	Exclude-Pair-Delta-17	4	3	0	1	0.01	4	4	0	0	0	Pairwise growth change violates biological plausibility (delta rule 17).
	Exclude-Pair-Delta-18	24	24	0.02	0	0	6	6	0.01	0	0	Pairwise growth change violates biological plausibility (delta rule 18).
	Exclude-Single-Outlier	1	1	0	0	0	NA	NA	NA	NA	NA	Isolated outlier not consistent with growth trajectory.
Included	Include	127025	112399	98.02	14626	92.58	128439	113160	98.68	15279	96.71	Passed all cleaning checks and included in final dataset.	Included
N (Height) / N (Weight): total number of flagged measurements for height and weight across all data sources; Clinic / Questionnaire: counts of flagged records from clinic visits and questionnaire reports; % of Clinic Total / % of Questionnaire Total: percentage of clinic or questionnaire records with each flag, calculated as flag count divided by total flagged measurements for that source; NA val…
