# Supplementary material for: Distinct genetic profiles influence body mass index between infancy and adolescence
Source: Nat Commun. 2026 Feb 19;17:1594. doi: 10.1038/s41467-026-69310-6 (PMC12920650; doi:10.1038/s41467-026-69310-6)
Supplement: Supplementary file 6 — Source Data [file 41467_2026_69310_MOESM6_ESM.xlsx]

## Sheet: Figure 1a
Figure 1a	Figure1a
	Age (years)	Vg	Var(Vg)	Vi	Var(Vi)	VP	Var(VP)	Ve	Var(Ve)
	1	0.00198447	2.18965e-07	0.00391496	2.43556e-07	0.00791916	4.77839e-08	0.00201974	1.88436e-10
	2	0.0015887	1.24299e-07	0.00300116	1.25057e-07	0.00660961	1.46114e-08	0.00201974	1.88436e-10
	3	0.00157468	1.04896e-07	0.00317786	1.03543e-07	0.00677227	1.1245e-08	0.00201974	1.88436e-10
	4	0.00184759	1.28051e-07	0.00384419	1.26282e-07	0.00771151	1.46335e-08	0.00201974	1.88436e-10
	5	0.00232298	1.88177e-07	0.0047691	1.84246e-07	0.00911182	2.12005e-08	0.00201974	1.88436e-10
	6	0.00292676	2.85069e-07	0.00593113	2.77226e-07	0.0108776	3.12444e-08	0.00201974	1.88436e-10
	7	0.0035952	4.14131e-07	0.00739045	4.02203e-07	0.0130054	4.59524e-08	0.00201974	1.88436e-10
	8	0.00427493	5.64412e-07	0.00919304	5.50476e-07	0.0154877	6.62477e-08	0.00201974	1.88436e-10
	9	0.00492292	7.21067e-07	0.011307	7.09153e-07	0.0182497	9.20888e-08	0.00201974	1.88436e-10
	10	0.00550651	8.69616e-07	0.0135914	8.64821e-07	0.0211176	1.22387e-07	0.00201974	1.88436e-10
	11	0.0060034	1.00017e-06	0.0157965	1.00732e-06	0.0238196	1.55103e-07	0.00201974	1.88436e-10
	12	0.00640166	1.11057e-06	0.0175972	1.1321e-06	0.0260186	1.86946e-07	0.00201974	1.88436e-10
	13	0.00669968	1.20811e-06	0.0186578	1.24113e-06	0.0273773	2.1284e-07	0.00201974	1.88436e-10
	14	0.00690625	1.31034e-06	0.0187297	1.34411e-06	0.0276557	2.26454e-07	0.00201974	1.88436e-10
	15	0.00704049	1.44627e-06	0.0177804	1.46298e-06	0.0268406	2.23544e-07	0.00201974	1.88436e-10
	16	0.00713189	1.65991e-06	0.0161554	1.64351e-06	0.025307	2.09988e-07	0.00201974	1.88436e-10
	17	0.00722029	2.01896e-06	0.0147722	1.97975e-06	0.0240122	2.1772e-07	0.00201974	1.88436e-10
	18	0.0073559	2.63231e-06	0.015346	2.66528e-06	0.0247217	3.39181e-07	0.00201974	1.88436e-10
	Vg: estimated additive genetic variance; Var(Vg): estimated variance of the additive genetic variance component (Vg); Vi: estimated unique individual variance; Var(Vi): estimated variance of unique individual variance component; VP: estimated phenotypic variance; Var(VP): estimated variance of phenotypic variance;Ve: estimated residual variance; Var(Ve): estimated variance of residual variance co…

## Sheet: Figure 1b
Figure1b
Age (years)	h2	SE(h2)
1	0.250591	0.0587083
2	0.240363	0.0528042
3	0.232518	0.0472915
4	0.239588	0.04584
5	0.254941	0.0469671
6	0.269062	0.048368
7	0.276439	0.0487298
8	0.276021	0.0477678
9	0.269753	0.0458357
10	0.260754	0.0435236
11	0.252036	0.0414059
12	0.246042	0.0399639
13	0.244717	0.039625
14	0.249722	0.0408506
15	0.262307	0.0441993
16	0.281814	0.0501819
17	0.300692	0.0583242
18	0.297549	0.0648623
h2snp: estimated SNP-heritability; SE: standard errors

## Sheet: Figure 2
Figure 2
age1	age2	rg	Vrg	Serg
1	1	1	0	0
1	2	0.948224	0.00023784	0.0154221
1	3	0.793141	0.0031547	0.0561667
1	4	0.595195	0.00937487	0.0968239
1	5	0.417552	0.0150278	0.122588
1	6	0.279068	0.0183766	0.13556
1	7	0.175138	0.0199052	0.141086
1	8	0.0969117	0.0203854	0.142778
1	9	0.0370954	0.0203403	0.142619
1	10	-0.009428	0.0200774	0.141695
1	11	-0.0460844	0.0197859	0.140662
1	12	-0.0751217	0.0196031	0.140011
1	13	-0.0979707	0.0196552	0.140197
1	14	-0.115474	0.0200821	0.141711
1	15	-0.128026	0.0210525	0.145095
1	16	-0.135666	0.0227662	0.150885
1	17	-0.138169	0.025434	0.15948
1	18	-0.135166	0.0292176	0.170932
2	1	0.948224	0.00023784	0.0154221
2	2	1	0	0
2	3	0.945472	0.0002517	0.015865
2	4	0.819397	0.00236027	0.0485826
2	5	0.68396	0.00604776	0.0777673
2	6	0.568428	0.00954565	0.0977019
2	7	0.476662	0.0121262	0.110119
2	8	0.404568	0.01383	0.117601
2	9	0.347265	0.0148897	0.122023
2	10	0.300799	0.0155257	0.124602
2	11	0.262244	0.0159144	0.126152
2	12	0.229462	0.0162013	0.127284
2	13	0.200874	0.0165206	0.128533
2	14	0.175282	0.0170124	0.130432
2	15	0.151758	0.0178349	0.133547
2	16	0.129578	0.0191689	0.138452
2	17	0.108206	0.0212069	0.145626
2	18	0.0873107	0.0241185	0.155301
3	1	0.793141	0.0031547	0.0561667
3	2	0.945472	0.0002517	0.015865
3	3	1	0	0
3	4	0.96138	0.00012191	0.0110414
3	5	0.884057	0.00098667	0.0314112
3	6	0.804794	0.00249322	0.0499322
3	7	0.735708	0.00409974	0.0640292
3	8	0.678027	0.00550918	0.0742239
3	9	0.629872	0.00665201	0.0815598
3	10	0.588914	0.00756102	0.0869541
3	11	0.55306	0.00830582	0.0911363
3	12	0.520525	0.00897072	0.0947139
3	13	0.489752	0.00965227	0.098246
3	14	0.459315	0.0104649	0.102298
3	15	0.42784	0.0115489	0.107466
3	16	0.393975	0.0130751	0.114347
3	17	0.356446	0.0152381	0.123443
3	18	0.314213	0.0182219	0.134988
4	1	0.595195	0.00937487	0.0968239
4	2	0.819397	0.00236027	0.0485826
4	3	0.96138	0.00012191	0.0110414
4	4	1	0	0
4	5	0.978511	3.62e-05	0.00601345
4	6	0.936859	0.00028954	0.0170158
4	7	0.893094	0.00076643	0.0276845
4	8	0.852827	0.00134452	0.0366677
4	9	0.816875	0.00193643	0.0440048
4	10	0.784486	0.00251117	0.0501116
4	11	0.754453	0.00307779	0.0554779
4	12	0.725445	0.00367345	0.060609
4	13	0.696067	0.00436103	0.0660381
4	14	0.664823	0.00523463	0.0723507
4	15	0.630081	0.00643009	0.0801878
4	16	0.590074	0.00813508	0.0901947
4	17	0.542996	0.0105842	0.102879
4	18	0.487268	0.0140113	0.118369
5	1	0.417552	0.0150278	0.122588
5	2	0.68396	0.00604776	0.0777673
5	3	0.884057	0.00098667	0.0314112
5	4	0.978511	3.62e-05	0.00601345
5	5	1	0	0
5	6	0.988799	9.26e-06	0.00304259
5	7	0.966456	7.84e-05	0.00885277
5	8	0.941572	0.0002243	0.0149767
5	9	0.916939	0.00042953	0.0207252
5	10	0.893021	0.00068076	0.0260913
5	11	0.869342	0.0009819	0.0313353
5	12	0.844984	0.00135804	0.0368516
5	13	0.818749	0.00186102	0.0431395
5	14	0.78917	0.00258086	0.0508021
5	15	0.754511	0.0036634	0.060526
5	16	0.712775	0.00532864	0.0729975
5	17	0.66184	0.00787012	0.0887137
5	18	0.599776	0.0115947	0.107679
6	1	0.279068	0.0183766	0.13556
6	2	0.568428	0.00954565	0.0977019
6	3	0.804794	0.00249322	0.0499322
6	4	0.936859	0.00028954	0.0170158
6	5	0.988799	9.26e-06	0.00304259
6	6	1	0	0
6	7	0.993929	2.55e-06	0.00159777
6	8	0.981093	2.38e-05	0.00487958
6	9	0.965626	7.62e-05	0.00873058
6	10	0.948861	0.00016552	0.0128656
6	11	0.930861	0.00030214	0.0173823
6	12	0.911038	0.00051044	0.022593
6	13	0.888372	0.00083931	0.0289708
6	14	0.861466	0.00137848	0.0371279
6	15	0.828553	0.00228259	0.0477765
6	16	0.787526	0.00379749	0.0616238
6	17	0.736078	0.00626627	0.0791598
6	18	0.672056	0.0100642	0.10032
7	1	0.175138	0.0199052	0.141086
7	2	0.476662	0.0121262	0.110119
7	3	0.735708	0.00409974	0.0640292
7	4	0.893094	0.00076643	0.0276845
7	5	0.966456	7.84e-05	0.00885277
7	6	0.993929	2.55e-06	0.00159777
7	7	1	0	0
7	8	0.996396	8.68e-07	0.00093172
7	9	0.988162	9.32e-06	0.0030535
7	10	0.977239	3.5e-05	0.00591263
7	11	0.964089	9.03e-05	0.00950185
7	12	0.948376	0.00019817	0.0140772
7	13	0.92923	0.00040358	0.0200892
7	14	0.90533	0.00079238	0.0281493
7	15	0.874917	0.00151957	0.0389817
7	16	0.835831	0.00284237	0.0533139
7	17	0.785654	0.00513438	0.0716546
7	18	0.722072	0.00882426	0.0939375
8	1	0.0969117	0.0203854	0.142778
8	2	0.404568	0.01383	0.117601
8	3	0.678027	0.00550918	0.0742239
8	4	0.852827	0.00134452	0.0366677
8	5	0.941572	0.0002243	0.0149767
8	6	0.981093	2.38e-05	0.00487958
8	7	0.996396	8.68e-07	0.00093172
8	8	1	0	0
8	9	0.99758	4.07e-07	0.00063818
8	10	0.991516	5.27e-06	0.0022964
8	11	0.982564	2.4e-05	0.00490026
8	12	0.970584	7.51e-05	0.00866564
8	13	0.954834	0.00019664	0.0140229
8	14	0.934065	0.00046566	0.0215793
8	15	0.906543	0.00102854	0.0320708
8	16	0.870085	0.00213946	0.0462543
8	17	0.822199	0.00418383	0.0646825
8	18	0.760447	0.00762752	0.0873357
9	1	0.0370954	0.0203403	0.142619
9	2	0.347265	0.0148897	0.122023
9	3	0.629872	0.00665201	0.0815598
9	4	0.816875	0.00193643	0.0440048
9	5	0.916939	0.00042953	0.0207252
9	6	0.965626	7.62e-05	0.00873058
9	7	0.988162	9.32e-06	0.0030535
9	8	0.99758	4.07e-07	0.00063818
9	9	1	0	0
9	10	0.998122	2.87e-07	0.0005353
9	11	0.992929	4.52e-06	0.0021265
9	12	0.984439	2.46e-05	0.00496002
9	13	0.972017	8.93e-05	0.00944965
9	14	0.954482	0.00026244	0.0162
9	15	0.930136	0.00067405	0.0259624
9	16	0.896786	0.00156275	0.0395316
9	17	0.851887	0.00330895	0.0575234
9	18	0.792895	0.00639989	0.0799993
10	1	-0.009428	0.0200774	0.141695
10	2	0.300799	0.0155257	0.124602
10	3	0.588914	0.00756102	0.0869541
10	4	0.784486	0.00251117	0.0501116
10	5	0.893021	0.00068076	0.0260913
10	6	0.948861	0.00016552	0.0128656
10	7	0.977239	3.5e-05	0.00591263
10	8	0.991516	5.27e-06	0.0022964
10	9	0.998122	2.87e-07	0.0005353
10	10	1	0	0
10	11	0.998308	2.98e-07	0.00054602
10	12	0.993194	5.47e-06	0.00233854
10	13	0.984119	3.34e-05	0.00577833
10	14	0.969969	0.00013155	0.0114693
10	15	0.949082	0.00040727	0.0201809
10	16	0.91927	0.0010727	0.0327521
10	17	0.877945	0.0024876	0.0498759
10	18	0.822463	0.00514419	0.071723
11	1	-0.0460844	0.0197859	0.140662
11	2	0.262244	0.0159144	0.126152
11	3	0.55306	0.00830582	0.0911363
11	4	0.754453	0.00307779	0.0554779
11	5	0.869342	0.0009819	0.0313353
11	6	0.930861	0.00030214	0.0173823
11	7	0.964089	9.03e-05	0.00950185
11	8	0.982564	2.4e-05	0.00490026
11	9	0.992929	4.52e-06	0.0021265
11	10	0.998308	2.98e-07	0.00054602
11	11	1	0	0
11	12	0.998263	4.08e-07	0.00063861
11	13	0.992645	8.13e-06	0.00285203
11	14	0.982098	5.25e-05	0.00724411
11	15	0.965003	0.00021325	0.014603
11	16	0.939183	0.00066648	0.0258162
11	17	0.902016	0.00173602	0.0416656
11	18	0.850758	0.00390073	0.0624558
12	1	-0.0751217	0.0196031	0.140011
12	2	0.229462	0.0162013	0.127284
12	3	0.520525	0.00897072	0.0947139
12	4	0.725445	0.00367345	0.060609
12	5	0.844984	0.00135804	0.0368516
12	6	0.911038	0.00051044	0.022593
12	7	0.948376	0.00019817	0.0140772
12	8	0.970584	7.51e-05	0.00866564
12	9	0.984439	2.46e-05	0.00496002
12	10	0.993194	5.47e-06	0.00233854
12	11	0.998263	4.08e-07	0.00063861
12	12	1	0	0
12	13	0.998035	6.45e-07	0.00080297
12	14	0.991389	1.33e-05	0.00364984
12	15	0.97849	8.74e-05	0.00934628
12	16	0.957181	0.00035457	0.0188301
12	17	0.924809	0.00108779	0.0329816
12	18	0.878535	0.00273131	0.0522619
13	1	-0.0979707	0.0196552	0.140197
13	2	0.200874	0.0165206	0.128533
13	3	0.489752	0.00965227	0.098246
13	4	0.696067	0.00436103	0.0660381
13	5	0.818749	0.00186102	0.0431395
13	6	0.888372	0.00083931	0.0289708
13	7	0.92923	0.00040358	0.0200892
13	8	0.954834	0.00019664	0.0140229
13	9	0.972017	8.93e-05	0.00944965
13	10	0.984119	3.34e-05	0.00577833
13	11	0.992645	8.13e-06	0.00285203
13	12	0.998035	6.45e-07	0.00080297
13	13	1	0	0
13	14	0.997632	1.08e-06	0.00104016
13	15	0.989417	2.25e-05	0.00474257
13	16	0.973224	0.00014627	0.0120943
13	17	0.946378	0.0005799	0.024081
13	18	0.905943	0.00170907	0.0413409
14	1	-0.115474	0.0200821	0.141711
14	2	0.175282	0.0170124	0.130432
14	3	0.459315	0.0104649	0.102298
14	4	0.664823	0.00523463	0.0723507
14	5	0.78917	0.00258086	0.0508021
14	6	0.861466	0.00137848	0.0371279
14	7	0.90533	0.00079238	0.0281493
14	8	0.934065	0.00046566	0.0215793
14	9	0.954482	0.00026244	0.0162
14	10	0.969969	0.00013155	0.0114693
14	11	0.982098	5.25e-05	0.00724411
14	12	0.991389	1.33e-05	0.00364984
14	13	0.997632	1.08e-06	0.00104016
14	14	1	0	0
14	15	0.997043	1.83e-06	0.00135434
14	16	0.986671	3.76e-05	0.00613438
14	17	0.966195	0.00023819	0.0154335
14	18	0.932582	0.00090508	0.0300845
15	1	-0.128026	0.0210525	0.145095
15	2	0.151758	0.0178349	0.133547
15	3	0.42784	0.0115489	0.107466
15	4	0.630081	0.00643009	0.0801878
15	5	0.754511	0.0036634	0.060526
15	6	0.828553	0.00228259	0.0477765
15	7	0.874917	0.00151957	0.0389817
15	8	0.906543	0.00102854	0.0320708
15	9	0.930136	0.00067405	0.0259624
15	10	0.949082	0.00040727	0.0201809
15	11	0.965003	0.00021325	0.014603
15	12	0.97849	8.74e-05	0.00934628
15	13	0.989417	2.25e-05	0.00474257
15	14	0.997043	1.83e-06	0.00135434
15	15	1	0	0
15	16	0.99625	3.04e-06	0.00174369
15	17	0.983106	6.06e-05	0.00778236
15	18	0.957441	0.00036689	0.0191544
16	1	-0.135666	0.0227662	0.150885
16	2	0.129578	0.0191689	0.138452
16	3	0.393975	0.0130751	0.114347
16	4	0.590074	0.00813508	0.0901947
16	5	0.712775	0.00532864	0.0729975
16	6	0.787526	0.00379749	0.0616238
16	7	0.835831	0.00284237	0.0533139
16	8	0.870085	0.00213946	0.0462543
16	9	0.896786	0.00156275	0.0395316
16	10	0.91927	0.0010727	0.0327521
16	11	0.939183	0.00066648	0.0258162
16	12	0.957181	0.00035457	0.0188301
16	13	0.973224	0.00014627	0.0120943
16	14	0.986671	3.76e-05	0.00613438
16	15	0.99625	3.04e-06	0.00174369
16	16	1	0	0
16	17	0.99525	4.79e-06	0.00218924
16	18	0.978791	9.13e-05	0.00955538
17	1	-0.138169	0.025434	0.15948
17	2	0.108206	0.0212069	0.145626
17	3	0.356446	0.0152381	0.123443
17	4	0.542996	0.0105842	0.102879
17	5	0.66184	0.00787012	0.0887137
17	6	0.736078	0.00626627	0.0791598
17	7	0.785654	0.00513438	0.0716546
17	8	0.822199	0.00418383	0.0646825
17	9	0.851887	0.00330895	0.0575234
17	10	0.877945	0.0024876	0.0498759
17	11	0.902016	0.00173602	0.0416656
17	12	0.924809	0.00108779	0.0329816
17	13	0.946378	0.0005799	0.024081
17	14	0.966195	0.00023819	0.0154335
17	15	0.983106	6.06e-05	0.00778236
17	16	0.99525	4.79e-06	0.00218924
17	17	1	0	0
17	18	0.994081	7e-06	0.00264584
18	1	-0.135166	0.0292176	0.170932
18	2	0.0873107	0.0241185	0.155301
18	3	0.314213	0.0182219	0.134988
18	4	0.487268	0.0140113	0.118369
18	5	0.599776	0.0115947	0.107679
18	6	0.672056	0.0100642	0.10032
18	7	0.722072	0.00882426	0.0939375
18	8	0.760447	0.00762752	0.0873357
18	9	0.792895	0.00639989	0.0799993
18	10	0.822463	0.00514419	0.071723
18	11	0.850758	0.00390073	0.0624558
18	12	0.878535	0.00273131	0.0522619
18	13	0.905943	0.00170907	0.0413409
18	14	0.932582	0.00090508	0.0300845
18	15	0.957441	0.00036689	0.0191544
18	16	0.978791	9.13e-05	0.00955538
18	17	0.994081	7e-06	0.00264584
18	18	1	0	0

## Sheet: Figure 3
Figure 3
Ages	eigen1	eigen2
1	-0.0047371	1.29603
2	0.12406	1.19185
3	0.242957	1.08379
4	0.351954	0.971846
5	0.451052	0.856008
6	0.54025	0.736282
7	0.619548	0.612668
8	0.688947	0.485164
9	0.748446	0.353772
10	0.798045	0.218492
11	0.837745	0.0793223
12	0.867545	-0.0637357
13	0.887445	-0.210682
14	0.897446	-0.361518
15	0.897547	-0.516242
16	0.887748	-0.674855
17	0.86805	-0.837356
18	0.838452	-1.00375

## Sheet: Figure 4
Figure 4
Trait1	Trait2	Origins (Trait2)	rg	se	z	p	ci_lower	ci_upper	Category
Adult BMI	Birth weight (fetal effect)	Warrington et al. 2019 (PMID: 31043758)	0.068	0.025	2.753	0.0059	0.019	0.117	Anthropometry
intercept	Birth weight (fetal effect)	Warrington et al. 2019 (PMID: 31043758)	0.063	0.098	0.64	0.522	-0.12908	0.25508	Anthropometry
slope	Birth weight (fetal effect)	Warrington et al. 2019 (PMID: 31043758)	-0.116	0.091	-1.277	0.202	-0.29436	0.06236	Anthropometry
slope2	Birth weight (fetal effect)	Warrington et al. 2019 (PMID: 31043758)	0.106	0.122	0.876	0.381	-0.13312	0.34512	Anthropometry
Adult BMI	Birth weight (maternal effect)	Warrington et al. 2019 (PMID: 31043758)	0.057	0.029	1.963	0.0497	0.00016	0.11384	Anthropometry
intercept	Birth weight (maternal effect)	Warrington et al. 2019 (PMID: 31043758)	0.203	0.101	2.013	0.0442	0.00504	0.40096	Anthropometry
slope	Birth weight (maternal effect)	Warrington et al. 2019 (PMID: 31043758)	0.139	0.088	1.574	0.116	-0.03348	0.31148	Anthropometry
slope2	Birth weight (maternal effect)	Warrington et al. 2019 (PMID: 31043758)	-0.286	0.131	-2.183	0.029	-0.54276	-0.02924	Anthropometry
Adult BMI	Blood Pressure (Diastolic)	UKBiobank	0.035	0.01	3.614	0.0003	0.0154	0.0546	Blood-Pressure-Related
intercept	Blood Pressure (Diastolic)	UKBiobank	0.01	0.04	0.253	0.8	-0.0684	0.0884	Blood-Pressure-Related
slope	Blood Pressure (Diastolic)	UKBiobank	0.022	0.035	0.621	0.534	-0.0466	0.0906	Blood-Pressure-Related
slope2	Blood Pressure (Diastolic)	UKBiobank	0.064	0.058	1.103	0.27	-0.04968	0.17768	Blood-Pressure-Related
Adult BMI	Blood Pressure (Systolic)	UKBiobank	0.011	0.011	1.063	0.288	-0.01056	0.03256	Blood-Pressure-Related
intercept	Blood Pressure (Systolic)	UKBiobank	-0.032	0.038	-0.849	0.396	-0.10648	0.04248	Blood-Pressure-Related
slope	Blood Pressure (Systolic)	UKBiobank	-0.01	0.036	-0.287	0.775	-0.08056	0.06056	Blood-Pressure-Related
slope2	Blood Pressure (Systolic)	UKBiobank	0.05	0.054	0.934	0.35	-0.05584	0.15584	Blood-Pressure-Related
Adult BMI	Hypertension	UKBiobank	0.347	0.019	18.785	1.01e-78	0.30976	0.38424	Blood-Pressure-Related
intercept	Hypertension	UKBiobank	0.149	0.056	2.66	0.0078	0.03924	0.25876	Blood-Pressure-Related
slope	Hypertension	UKBiobank	0.235	0.059	4.015	5.94e-05	0.11936	0.35064	Blood-Pressure-Related
slope2	Hypertension	UKBiobank	-0.125	0.083	-1.509	0.131	-0.28768	0.03768	Blood-Pressure-Related
Adult BMI	Apolipoprotein A1	Richardson et al. 2020 (PMID: 32203549)	-0.363	0.03	-12.18	3.95e-34	-0.4218	-0.3042	Lipid-Related
intercept	Apolipoprotein A1	Richardson et al. 2020 (PMID: 32203549)	-0.187	0.055	-3.402	0.0007	-0.2948	-0.0792	Lipid-Related
slope	Apolipoprotein A1	Richardson et al. 2020 (PMID: 32203549)	-0.306	0.065	-4.674	2.95e-06	-0.4334	-0.1786	Lipid-Related
slope2	Apolipoprotein A1	Richardson et al. 2020 (PMID: 32203549)	0.15	0.081	1.859	0.0631	-0.00876	0.30876	Lipid-Related
Adult BMI	High-density lipoprotein	Graham et al. 2021 (PMID: 34887591)	-0.423	0.025	-16.962	1.58e-64	-0.472	-0.374	Lipid-Related
intercept	High-density lipoprotein	Graham et al. 2021 (PMID: 34887591)	-0.333	0.083	-4.004	6.23e-05	-0.49568	-0.17032	Lipid-Related
slope	High-density lipoprotein	Graham et al. 2021 (PMID: 34887591)	-0.401	0.074	-5.453	4.95e-08	-0.54604	-0.25596	Lipid-Related
slope2	High-density lipoprotein	Graham et al. 2021 (PMID: 34887591)	0.273	0.106	2.575	0.01	0.06524	0.48076	Lipid-Related
Adult BMI	LipoproteinA	UKBiobank	-0.024	0.011	-2.222	0.0263	-0.04556	-0.00244	Lipid-Related
intercept	LipoproteinA	UKBiobank	0.017	0.056	0.3	0.764	-0.09276	0.12676	Lipid-Related
slope	LipoproteinA	UKBiobank	-0.014	0.032	-0.437	0.662	-0.07672	0.04872	Lipid-Related
slope2	LipoproteinA	UKBiobank	-0.009	0.053	-0.165	0.869	-0.11288	0.09488	Lipid-Related
Adult BMI	Low-density lipoprotein	Graham et al. 2021 (PMID: 34887591)	0.024	0.018	1.325	0.185	-0.01128	0.05928	Lipid-Related
intercept	Low-density lipoprotein	Graham et al. 2021 (PMID: 34887591)	-0.064	0.06	-1.076	0.282	-0.1816	0.0536	Lipid-Related
slope	Low-density lipoprotein	Graham et al. 2021 (PMID: 34887591)	0.003	0.065	0.039	0.969	-0.1244	0.1304	Lipid-Related
slope2	Low-density lipoprotein	Graham et al. 2021 (PMID: 34887591)	0.055	0.074	0.737	0.461	-0.09004	0.20004	Lipid-Related
Adult BMI	Total cholesterol	Graham et al. 2021 (PMID: 34887591)	-0.028	0.015	-1.846	0.0649	-0.0574	0.0014	Lipid-Related
intercept	Total cholesterol	Graham et al. 2021 (PMID: 34887591)	-0.082	0.057	-1.433	0.152	-0.19372	0.02972	Lipid-Related
slope	Total cholesterol	Graham et al. 2021 (PMID: 34887591)	-0.039	0.063	-0.614	0.539	-0.16248	0.08448	Lipid-Related
slope2	Total cholesterol	Graham et al. 2021 (PMID: 34887591)	0.062	0.073	0.848	0.396	-0.08108	0.20508	Lipid-Related
Adult BMI	Triglycerides	Graham et al. 2021 (PMID: 34887591)	0.344	0.027	12.813	1.38e-37	0.29108	0.39692	Lipid-Related
intercept	Triglycerides	Graham et al. 2021 (PMID: 34887591)	0.229	0.059	3.9	9.61e-05	0.11336	0.34464	Lipid-Related
slope	Triglycerides	Graham et al. 2021 (PMID: 34887591)	0.317	0.058	5.491	4.01e-08	0.20332	0.43068	Lipid-Related
slope2	Triglycerides	Graham et al. 2021 (PMID: 34887591)	-0.194	0.079	-2.46	0.0139	-0.34884	-0.03916	Lipid-Related
Adult BMI	Cardioembolic Stroke	Malik et al. 2018 (PMID: 29531354)	-0.015	0.016	-0.915	0.36	-0.04636	0.01636	Lipid-Related
intercept	Cardioembolic Stroke	Malik et al. 2018 (PMID: 29531354)	0.017	0.055	0.307	0.759	-0.0908	0.1248	Lipid-Related
slope	Cardioembolic Stroke	Malik et al. 2018 (PMID: 29531354)	0.042	0.052	0.811	0.417	-0.05992	0.14392	Lipid-Related
slope2	Cardioembolic Stroke	Malik et al. 2018 (PMID: 29531354)	-0.058	0.077	-0.747	0.455	-0.20892	0.09292	Lipid-Related
Adult BMI	Coronary Artery Disease	Howson et al. 2017 (PMID: 28530674)	0.156	0.046	3.423	0.0006	0.06584	0.24616	Lipid-Related
intercept	Coronary Artery Disease	Howson et al. 2017 (PMID: 28530674)	0.182	0.114	1.601	0.11	-0.04144	0.40544	Lipid-Related
slope	Coronary Artery Disease	Howson et al. 2017 (PMID: 28530674)	0.249	0.097	2.578	0.0099	0.05888	0.43912	Lipid-Related
slope2	Coronary Artery Disease	Howson et al. 2017 (PMID: 28530674)	-0.426	0.174	-2.445	0.0145	-0.76704	-0.08496	Lipid-Related
Adult BMI	Hypercholesterolemia	UKBiobank	0.279	0.041	6.744	1.54e-11	0.19864	0.35936	Lipid-Related
intercept	Hypercholesterolemia	UKBiobank	0.073	0.088	0.833	0.405	-0.09948	0.24548	Lipid-Related
slope	Hypercholesterolemia	UKBiobank	0.199	0.092	2.162	0.0306	0.01868	0.37932	Lipid-Related
slope2	Hypercholesterolemia	UKBiobank	-0.042	0.107	-0.387	0.699	-0.25172	0.16772	Lipid-Related
Adult BMI	Fasting glucose (BMI adjusted)	Chen et al. 2021 (PMID: 34059833)	-0.089	0.021	-4.237	2.27e-05	-0.13016	-0.04784	Glucose-Related
intercept	Fasting glucose (BMI adjusted)	Chen et al. 2021 (PMID: 34059833)	-0.179	0.073	-2.473	0.0134	-0.32208	-0.03592	Glucose-Related
slope	Fasting glucose (BMI adjusted)	Chen et al. 2021 (PMID: 34059833)	-0.007	0.069	-0.093	0.926	-0.14224	0.12824	Glucose-Related
slope2	Fasting glucose (BMI adjusted)	Chen et al. 2021 (PMID: 34059833)	0.211	0.106	1.992	0.0464	0.00324	0.41876	Glucose-Related
Adult BMI	Fasting insulin (BMI adjusted)	Chen et al. 2021 (PMID: 34059833)	-0.122	0.026	-4.691	2.72e-06	-0.17296	-0.07104	Glucose-Related
intercept	Fasting insulin (BMI adjusted)	Chen et al. 2021 (PMID: 34059833)	-0.32	0.093	-3.446	0.0006	-0.50228	-0.13772	Glucose-Related
slope	Fasting insulin (BMI adjusted)	Chen et al. 2021 (PMID: 34059833)	-0.194	0.083	-2.324	0.0201	-0.35668	-0.03132	Glucose-Related
slope2	Fasting insulin (BMI adjusted)	Chen et al. 2021 (PMID: 34059833)	0.102	0.107	0.953	0.341	-0.10772	0.31172	Glucose-Related
Adult BMI	Non-fasting glucose	UKBiobank	0.254	0.034	7.426	1.12e-13	0.18736	0.32064	Glucose-Related
intercept	Non-fasting glucose	UKBiobank	0.09	0.065	1.393	0.164	-0.0374	0.2174	Glucose-Related
slope	Non-fasting glucose	UKBiobank	0.282	0.069	4.072	4.66e-05	0.14676	0.41724	Glucose-Related
slope2	Non-fasting glucose	UKBiobank	-0.043	0.083	-0.511	0.61	-0.20568	0.11968	Glucose-Related
Adult BMI	HbA1c	UKBiobank	0.283	0.024	12.033	2.39e-33	0.23596	0.33004	Glucose-Related
intercept	HbA1c	UKBiobank	0.266	0.065	4.111	3.94e-05	0.1386	0.3934	Glucose-Related
slope	HbA1c	UKBiobank	0.339	0.066	5.164	2.42e-07	0.20964	0.46836	Glucose-Related
slope2	HbA1c	UKBiobank	-0.246	0.084	-2.929	0.0034	-0.41064	-0.08136	Glucose-Related
Adult BMI	Type 2 Diabetes	Morris et al. 2012 (PMID: 22885922)	0.45	0.043	10.479	1.08e-25	0.36572	0.53428	Glucose-Related
intercept	Type 2 Diabetes	Morris et al. 2012 (PMID: 22885922)	0.355	0.143	2.492	0.0127	0.07472	0.63528	Glucose-Related
slope	Type 2 Diabetes	Morris et al. 2012 (PMID: 22885922)	0.578	0.135	4.27	1.95e-05	0.3134	0.8426	Glucose-Related
slope2	Type 2 Diabetes	Morris et al. 2012 (PMID: 22885922)	-0.345	0.208	-1.658	0.0973	-0.75268	0.06268	Glucose-Related

## Sheet: Suppl Figure 1
Suppl Figure 1
Points			Lines
individual_index	age	bmi	individual_index	age	predicted
1	7.419	16.501	1	1	18.9573
1	8.54	18.864	1	1.01	18.9397
1	9.564	18.937	1	1.02	18.9221
1	10.507	20.535	1	1.03	18.9047
1	11.564	20.492	1	1.04	18.8873
1	12.907	21.906	1	1.05	18.87
1	13.789	21.736	1	1.06	18.8527
1	15.17	22.705	1	1.07	18.8356
1	17.342	22.244	1	1.08	18.8185
1	5.792	15.147	1	1.09	18.8015
1	13.175	21.094	1	1.1	18.7845
1	16.934	21.484	1	1.11	18.7677
1	1.745	19.357	1	1.12	18.7509
1	3.586	15.786	1	1.13	18.7341
2	7.573	15.742	1	1.14	18.7175
2	9.326	16.69	1	1.15	18.7009
2	10.342	17.289	1	1.16	18.6844
2	11.83	20.228	1	1.17	18.6679
2	3.663	15	1	1.18	18.6516
3	7.507	19.32	1	1.19	18.6353
3	8.57	19.394	1	1.2	18.6191
3	9.863	20.959	1	1.21	18.6029
3	10.526	21.641	1	1.22	18.5868
3	11.466	23.245	1	1.23	18.5708
3	12.964	23.072	1	1.24	18.5549
3	13.693	21.793	1	1.25	18.539
3	15.4	25.915	1	1.26	18.5232
3	17.425	32.311	1	1.27	18.5074
3	9.666	19.512	1	1.28	18.4918
3	13.137	22.773	1	1.29	18.4762
3	2.014	16.049	1	1.3	18.4606
3	3.701	16.714	1	1.31	18.4452
4	7.504	14.569	1	1.32	18.4298
4	8.537	14.647	1	1.33	18.4145
4	9.822	14.91	1	1.34	18.3992
4	10.449	15.219	1	1.35	18.384
4	11.789	15.287	1	1.36	18.3689
4	12.773	15.483	1	1.37	18.3538
4	14	15.855	1	1.38	18.3388
4	15.266	17.095	1	1.39	18.3239
4	17.507	18.133	1	1.4	18.3091
4	13.099	15.012	1	1.41	18.2943
4	16.532	18.218	1	1.42	18.2795
4	1.553	16.267	1	1.43	18.2649
5	7.422	17.849	1	1.44	18.2503
5	8.477	20.202	1	1.45	18.2358
5	9.762	22.283	1	1.46	18.2213
5	10.677	24.012	1	1.47	18.2069
5	11.734	27.995	1	1.48	18.1926
5	12.888	27.973	1	1.49	18.1783
5	13.693	27.903	1	1.5	18.1641
5	15.4	29.363	1	1.51	18.15
5	17.507	33.618	1	1.52	18.1359
5	5.83	16.928	1	1.53	18.1219
5	13.175	27.476	1	1.54	18.1079
5	1.937	19.161	1	1.55	18.094
5	3.625	17	1	1.56	18.0802
6	8.06	16.86	1	1.57	18.0665
6	10.134	19.952	1	1.58	18.0528
6	10.501	21.375	1	1.59	18.0391
6	11.532	20.417	1	1.6	18.0256
6	12.734	23.276	1	1.61	18.012
6	13.118	22.583	1	1.62	17.9986
7	7.463	15.972	1	1.63	17.9852
7	9.929	15.648	1	1.64	17.9719
7	10.855	15.95	1	1.65	17.9586
7	11.795	16.772	1	1.66	17.9454
7	14.038	17.371	1	1.67	17.9323
7	15.477	18.672	1	1.68	17.9192
7	5.773	14.88	1	1.69	17.9062
7	17.471	19.568	1	1.7	17.8932
8	1.016	19.352	1	1.71	17.8804
8	1.515	17.713	1	1.72	17.8675
8	2.57	16.716	1	1.73	17.8547
8	3.049	17.292	1	1.74	17.842
8	4.104	17.197	1	1.75	17.8294
8	5.216	15.461	1	1.76	17.8168
8	7.518	16.365	1	1.77	17.8042
8	8.688	16.731	1	1.78	17.7918
8	12.121	16.442	1	1.79	17.7793
8	12.792	16.642	1	1.8	17.767
8	1.649	16.693	1	1.81	17.7547
9	7.688	18.64	1	1.82	17.7425
9	8.507	20.082	1	1.83	17.7303
9	9.989	19.863	1	1.84	17.7181
9	10.545	20.831	1	1.85	17.7061
9	11.584	22.126	1	1.86	17.6941
9	12.868	24.821	1	1.87	17.6821
9	13.866	26.142	1	1.88	17.6702
9	5.773	15.944	1	1.89	17.6584
9	6.367	19.069	1	1.9	17.6466
9	13.099	25.333	1	1.91	17.6349
10	7.521	15.149	1	1.92	17.6232
10	8.578	16.12	1	1.93	17.6116
10	9.556	15.952	1	1.94	17.6001
10	10.611	16.682	1	1.95	17.5886
10	11.633	16.835	1	1.96	17.5771
10	13.329	17.548	1	1.97	17.5658
10	13.732	17.59	1	1.98	17.5544
10	15.381	17.737	1	1.99	17.5432
10	6.099	15.944	1	2	17.5319
10	2.052	17.993	1	2.01	17.5208
11	8.863	16.137	1	2.02	17.5097
11	9.781	17.751	1	2.03	17.4986
11	10.701	20.016	1	2.04	17.4876
11	11.616	21.145	1	2.05	17.4767
11	12.868	22.397	1	2.06	17.4658
11	13.827	22.382	1	2.07	17.455
11	15.323	24.003	1	2.08	17.4442
11	17.507	30.577	1	2.09	17.4335
11	13.195	21.613	1	2.1	17.4228
12	7.46	17.007	1	2.11	17.4122
12	8.515	17.692	1	2.12	17.4017
12	10.57	17.556	1	2.13	17.3911
12	12.252	18.455	1	2.14	17.3807
12	13.003	18.619	1	2.15	17.3703
12	13.942	18.442	1	2.16	17.36
12	15.208	19.959	1	2.17	17.3497
12	17.26	23.899	1	2.18	17.3394
12	5.811	17.093	1	2.19	17.3292
12	9.551	17.093	1	2.2	17.3191
12	3.721	17.438	1	2.21	17.309
13	1.016	17.873	1	2.22	17.299
13	2.052	16.13	1	2.23	17.289
13	2.589	15.276	1	2.24	17.2791
13	3.068	15.613	1	2.25	17.2692
13	3.567	15.085	1	2.26	17.2594
13	4.047	15.818	1	2.27	17.2496
13	5.063	15.403	1	2.28	17.2399
13	7.403	15.382	1	2.29	17.2302
13	8.545	15.659	1	2.3	17.2206
13	9.792	16.324	1	2.31	17.2111
13	10.518	15.975	1	2.32	17.2015
13	11.496	17.898	1	2.33	17.1921
13	12.638	19.7	1	2.34	17.1827
13	13.674	21.309	1	2.35	17.1733
13	15.362	22.277	1	2.36	17.164
13	17.425	22.37	1	2.37	17.1547
13	5.773	15.15	1	2.38	17.1455
13	13.137	22.074	1	2.39	17.1364
13	16.532	21.096	1	2.4	17.1273
13	1.496	18.266	1	2.41	17.1182
13	3.778	15.516	1	2.42	17.1092
14	7.43	15.595	1	2.43	17.1002
14	8.762	17.431	1	2.44	17.0913
14	9.564	16.356	1	2.45	17.0824
14	10.616	17.245	1	2.46	17.0736
14	11.86	18.094	1	2.47	17.0649
14	12.849	18.13	1	2.48	17.0561
14	13.674	17.018	1	2.49	17.0475
14	15.285	17.42	1	2.5	17.0389
14	17.753	20.315	1	2.51	17.0303
14	5.811	14.781	1	2.52	17.0218
14	13.156	17.857	1	2.53	17.0133
14	17.049	18.366	1	2.54	17.0049
15	9.91	16.53	1	2.55	16.9965
15	10.833	18.776	1	2.56	16.9882
15	11.77	19.327	1	2.57	16.9799
15	1.515	16.647	1	2.58	16.9716
15	3.893	15.717	1	2.59	16.9635
16	1.016	19.149	1	2.6	16.9553
16	1.515	18.447	1	2.61	16.9472
16	2.071	17.16	1	2.62	16.9392
16	2.57	16.714	1	2.63	16.9312
16	3.068	16.469	1	2.64	16.9232
16	3.586	17.382	1	2.65	16.9153
16	4.066	16.819	1	2.66	16.9075
16	5.063	16.08	1	2.67	16.8996
16	7.521	16.333	1	2.68	16.8919
16	8.586	16.421	1	2.69	16.8842
16	9.934	17.404	1	2.7	16.8765
16	10.532	17.451	1	2.71	16.8688
16	12.416	19.872	1	2.72	16.8613
16	12.485	19.766	1	2.73	16.8537
16	13.674	19.907	1	2.74	16.8462
16	2.033	17.738	1	2.75	16.8388
			1	2.76	16.8314
			1	2.77	16.824
			1	2.78	16.8167
			1	2.79	16.8095
			1	2.8	16.8022
			1	2.81	16.7951
			1	2.82	16.7879
			1	2.83	16.7809
			1	2.84	16.7738
			1	2.85	16.7668
			1	2.86	16.7599
			1	2.87	16.753
			1	2.88	16.7461
			1	2.89	16.7393
			1	2.9	16.7325
			1	2.91	16.7258
			1	2.92	16.7191
			1	2.93	16.7124
			1	2.94	16.7058
			1	2.95	16.6993
			1	2.96	16.6928
			1	2.97	16.6863
			1	2.98	16.6798
			1	2.99	16.6735
			1	3	16.6671
			1	3.01	16.6608
			1	3.02	16.6546
			1	3.03	16.6483
			1	3.04	16.6422
			1	3.05	16.636
			1	3.06	16.63
			1	3.07	16.6239
			1	3.08	16.6179
			1	3.09	16.6119
			1	3.1	16.606
			1	3.11	16.6001
			1	3.12	16.5943
			1	3.13	16.5885
			1	3.14	16.5827
			1	3.15	16.577
			1	3.16	16.5714
			1	3.17	16.5657
			1	3.18	16.5601
			1	3.19	16.5546
			1	3.2	16.5491
			1	3.21	16.5436
			1	3.22	16.5382
			1	3.23	16.5328
			1	3.24	16.5274
			1	3.25	16.5221
			1	3.26	16.5169
			1	3.27	16.5116
			1	3.28	16.5065
			1	3.29	16.5013
			1	3.3	16.4962
			1	3.31	16.4911
			1	3.32	16.4861
			1	3.33	16.4811
			1	3.34	16.4762
			1	3.35	16.4713
			1	3.36	16.4664
			1	3.37	16.4616
			1	3.38	16.4568
			1	3.39	16.452
			1	3.4	16.4473
			1	3.41	16.4426
			1	3.42	16.438
			1	3.43	16.4334
			1	3.44	16.4289
			1	3.45	16.4243
			1	3.46	16.4199
			1	3.47	16.4154
			1	3.48	16.411
			1	3.49	16.4066
			1	3.5	16.4023
			1	3.51	16.398
			1	3.52	16.3938
			1	3.53	16.3896
			1	3.54	16.3854
			1	3.55	16.3813
			1	3.56	16.3771
			1	3.57	16.3731
			1	3.58	16.3691
			1	3.59	16.3651
			1	3.6	16.3611
			1	3.61	16.3572
			1	3.62	16.3533
			1	3.63	16.3495
			1	3.64	16.3457
			1	3.65	16.3419
			1	3.66	16.3382
			1	3.67	16.3345
			1	3.68	16.3308
			1	3.69	16.3272
			1	3.7	16.3236
			1	3.71	16.3201
			1	3.72	16.3166
			1	3.73	16.3131
			1	3.74	16.3097
			1	3.75	16.3063
			1	3.76	16.3029
			1	3.77	16.2996
			1	3.78	16.2963
			1	3.79	16.293
			1	3.8	16.2898
			1	3.81	16.2866
			1	3.82	16.2834
			1	3.83	16.2803
			1	3.84	16.2772
			1	3.85	16.2742
			1	3.86	16.2712
			1	3.87	16.2682
			1	3.88	16.2653
			1	3.89	16.2624
			1	3.9	16.2595
			1	3.91	16.2567
			1	3.92	16.2539
			1	3.93	16.2511
			1	3.94	16.2484
			1	3.95	16.2457
			1	3.96	16.243
			1	3.97	16.2404
			1	3.98	16.2378
			1	3.99	16.2352
			1	4	16.2327
			1	4.01	16.2302
			1	4.02	16.2277
			1	4.03	16.2253
			1	4.04	16.2229
			1	4.05	16.2206
			1	4.06	16.2182
			1	4.07	16.216
			1	4.08	16.2137
			1	4.09	16.2115
			1	4.1	16.2093
			1	4.11	16.2071
			1	4.12	16.205
			1	4.13	16.2029
			1	4.14	16.2009
			1	4.15	16.1988
			1	4.16	16.1969
			1	4.17	16.1949
			1	4.18	16.193
			1	4.19	16.1911
			1	4.2	16.1892
			1	4.21	16.1874
			1	4.22	16.1856
			1	4.23	16.1839
			1	4.24	16.1821
			1	4.25	16.1804
			1	4.26	16.1788
			1	4.27	16.1771
			1	4.28	16.1755
			1	4.29	16.174
			1	4.3	16.1725
			1	4.31	16.1709
			1	4.32	16.1695
			1	4.33	16.168
			1	4.34	16.1666
			1	4.35	16.1653
			1	4.36	16.1639
			1	4.37	16.1626
			1	4.38	16.1613
			1	4.39	16.1601
			1	4.4	16.1589
			1	4.41	16.1577
			1	4.42	16.1565
			1	4.43	16.1554
			1	4.44	16.1543
			1	4.45	16.1533
			1	4.46	16.1522
			1	4.47	16.1513
			1	4.48	16.1503
			1	4.49	16.1494
			1	4.5	16.1485
			1	4.51	16.1476
			1	4.52	16.1467
			1	4.53	16.1459
			1	4.54	16.1452
			1	4.55	16.1444
			1	4.56	16.1437
			1	4.57	16.143
			1	4.58	16.1423
			1	4.59	16.1417
			1	4.6	16.1411
			1	4.61	16.1405
			1	4.62	16.14
			1	4.63	16.1395
			1	4.64	16.139
			1	4.65	16.1386
			1	4.66	16.1382
			1	4.67	16.1378
			1	4.68	16.1374
			1	4.69	16.1371
			1	4.7	16.1368
			1	4.71	16.1365
			1	4.72	16.1363
			1	4.73	16.1361
			1	4.74	16.1359
			1	4.75	16.1358
			1	4.76	16.1356
			1	4.77	16.1355
			1	4.78	16.1355
			1	4.79	16.1355
			1	4.8	16.1355
			1	4.81	16.1355
			1	4.82	16.1355
			1	4.83	16.1356
			1	4.84	16.1357
			1	4.85	16.1359
			1	4.86	16.136
			1	4.87	16.1362
			1	4.88	16.1365
			1	4.89	16.1367
			1	4.9	16.137
			1	4.91	16.1373
			1	4.92	16.1377
			1	4.93	16.1381
			1	4.94	16.1385
			1	4.95	16.1389
			1	4.96	16.1393
			1	4.97	16.1398
			1	4.98	16.1403
			1	4.99	16.1409
			1	5	16.1415
			1	5.01	16.142
			1	5.02	16.1427
			1	5.03	16.1433
			1	5.04	16.144
			1	5.05	16.1447
			1	5.06	16.1455
			1	5.07	16.1462
			1	5.08	16.147
			1	5.09	16.1478
			1	5.1	16.1487
			1	5.11	16.1496
			1	5.12	16.1505
			1	5.13	16.1514
			1	5.14	16.1524
			1	5.15	16.1533
			1	5.16	16.1544
			1	5.17	16.1554
			1	5.18	16.1565
			1	5.19	16.1576
			1	5.2	16.1587
			1	5.21	16.1598
			1	5.22	16.161
			1	5.23	16.1622
			1	5.24	16.1634
			1	5.25	16.1647
			1	5.26	16.166
			1	5.27	16.1673
			1	5.28	16.1686
			1	5.29	16.17
			1	5.3	16.1714
			1	5.31	16.1728
			1	5.32	16.1742
			1	5.33	16.1757
			1	5.34	16.1772
			1	5.35	16.1787
			1	5.36	16.1803
			1	5.37	16.1818
			1	5.38	16.1834
			1	5.39	16.1851
			1	5.4	16.1867
			1	5.41	16.1884
			1	5.42	16.1901
			1	5.43	16.1918
			1	5.44	16.1936
			1	5.45	16.1954
			1	5.46	16.1972
			1	5.47	16.199
			1	5.48	16.2009
			1	5.49	16.2028
			1	5.5	16.2047
			1	5.51	16.2066
			1	5.52	16.2086
			1	5.53	16.2106
			1	5.54	16.2126
			1	5.55	16.2146
			1	5.56	16.2167
			1	5.57	16.2188
			1	5.58	16.2209
			1	5.59	16.223
			1	5.6	16.2252
			1	5.61	16.2274
			1	5.62	16.2296
			1	5.63	16.2319
			1	5.64	16.2341
			1	5.65	16.2364
			1	5.66	16.2387
			1	5.67	16.2411
			1	5.68	16.2434
			1	5.69	16.2458
			1	5.7	16.2483
			1	5.71	16.2507
			1	5.72	16.2532
			1	5.73	16.2556
			1	5.74	16.2582
			1	5.75	16.2607
			1	5.76	16.2633
			1	5.77	16.2659
			1	5.78	16.2685
			1	5.79	16.2711
			1	5.8	16.2738
			1	5.81	16.2765
			1	5.82	16.2792
			1	5.83	16.2819
			1	5.84	16.2847
			1	5.85	16.2874
			1	5.86	16.2902
			1	5.87	16.2931
			1	5.88	16.2959
			1	5.89	16.2988
			1	5.9	16.3017
			1	5.91	16.3046
			1	5.92	16.3076
			1	5.93	16.3106
			1	5.94	16.3136
			1	5.95	16.3166
			1	5.96	16.3196
			1	5.97	16.3227
			1	5.98	16.3258
			1	5.99	16.3289
			1	6	16.332
			1	6.01	16.3352
			1	6.02	16.3384
			1	6.03	16.3416
			1	6.04	16.3448
			1	6.05	16.3481
			1	6.06	16.3514
			1	6.07	16.3547
			1	6.08	16.358
			1	6.09	16.3613
			1	6.1	16.3647
			1	6.11	16.3681
			1	6.12	16.3715
			1	6.13	16.375
			1	6.14	16.3784
			1	6.15	16.3819
			1	6.16	16.3854
			1	6.17	16.389
			1	6.18	16.3925
			1	6.19	16.3961
			1	6.2	16.3997
			1	6.21	16.4033
			1	6.22	16.407
			1	6.23	16.4106
			1	6.24	16.4143
			1	6.25	16.418
			1	6.26	16.4218
			1	6.27	16.4255
			1	6.28	16.4293
			1	6.29	16.4331
			1	6.3	16.4369
			1	6.31	16.4408
			1	6.32	16.4446
			1	6.33	16.4485
			1	6.34	16.4524
			1	6.35	16.4564
			1	6.36	16.4603
			1	6.37	16.4643
			1	6.38	16.4683
			1	6.39	16.4723
			1	6.4	16.4764
			1	6.41	16.4804
			1	6.42	16.4845
			1	6.43	16.4886
			1	6.44	16.4928
			1	6.45	16.4969
			1	6.46	16.5011
			1	6.47	16.5053
			1	6.48	16.5095
			1	6.49	16.5137
			1	6.5	16.518
			1	6.51	16.5223
			1	6.52	16.5266
			1	6.53	16.5309
			1	6.54	16.5353
			1	6.55	16.5396
			1	6.56	16.544
			1	6.57	16.5484
			1	6.58	16.5528
			1	6.59	16.5573
			1	6.6	16.5618
			1	6.61	16.5663
			1	6.62	16.5708
			1	6.63	16.5753
			1	6.64	16.5799
			1	6.65	16.5844
			1	6.66	16.589
			1	6.67	16.5937
			1	6.68	16.5983
			1	6.69	16.603
			1	6.7	16.6076
			1	6.71	16.6123
			1	6.72	16.6171
			1	6.73	16.6218
			1	6.74	16.6266
			1	6.75	16.6313
			1	6.76	16.6361
			1	6.77	16.641
			1	6.78	16.6458
			1	6.79	16.6507
			1	6.8	16.6556
			1	6.81	16.6605
			1	6.82	16.6654
			1	6.83	16.6703
			1	6.84	16.6753
			1	6.85	16.6803
			1	6.86	16.6853
			1	6.87	16.6903
			1	6.88	16.6953
			1	6.89	16.7004
			1	6.9	16.7055
			1	6.91	16.7106
			1	6.92	16.7157
			1	6.93	16.7209
			1	6.94	16.726
			1	6.95	16.7312
			1	6.96	16.7364
			1	6.97	16.7416
			1	6.98	16.7469
			1	6.99	16.7521
			1	7	16.7574
			1	7.01	16.7627
			1	7.02	16.768
			1	7.03	16.7734
			1	7.04	16.7787
			1	7.05	16.7841
			1	7.06	16.7895
			1	7.07	16.7949
			1	7.08	16.8003
			1	7.09	16.8058
			1	7.1	16.8113
			1	7.11	16.8168
			1	7.12	16.8223
			1	7.13	16.8278
			1	7.14	16.8334
			1	7.15	16.8389
			1	7.16	16.8445
			1	7.17	16.8501
			1	7.18	16.8557
			1	7.19	16.8614
			1	7.2	16.867
			1	7.21	16.8727
			1	7.22	16.8784
			1	7.23	16.8841
			1	7.24	16.8899
			1	7.25	16.8956
			1	7.26	16.9014
			1	7.27	16.9072
			1	7.28	16.913
			1	7.29	16.9188
			1	7.3	16.9246
			1	7.31	16.9305
			1	7.32	16.9364
			1	7.33	16.9423
			1	7.34	16.9482
			1	7.35	16.9541
			1	7.36	16.9601
			1	7.37	16.9661
			1	7.38	16.9721
			1	7.39	16.9781
			1	7.4	16.9841
			1	7.41	16.9901
			1	7.42	16.9962
			1	7.43	17.0023
			1	7.44	17.0084
			1	7.45	17.0145
			1	7.46	17.0206
			1	7.47	17.0267
			1	7.48	17.0329
			1	7.49	17.0391
			1	7.5	17.0453
			1	7.51	17.0515
			1	7.52	17.0577
			1	7.53	17.064
			1	7.54	17.0703
			1	7.55	17.0766
			1	7.56	17.0829
			1	7.57	17.0892
			1	7.58	17.0955
			1	7.59	17.1019
			1	7.6	17.1083
			1	7.61	17.1146
			1	7.62	17.121
			1	7.63	17.1275
			1	7.64	17.1339
			1	7.65	17.1404
			1	7.66	17.1468
			1	7.67	17.1533
			1	7.68	17.1598
			1	7.69	17.1664
			1	7.7	17.1729
			1	7.71	17.1795
			1	7.72	17.186
			1	7.73	17.1926
			1	7.74	17.1992
			1	7.75	17.2059
			1	7.76	17.2125
			1	7.77	17.2191
			1	7.78	17.2258
			1	7.79	17.2325
			1	7.8	17.2392
			1	7.81	17.2459
			1	7.82	17.2527
			1	7.83	17.2594
			1	7.84	17.2662
			1	7.85	17.273
			1	7.86	17.2798
			1	7.87	17.2866
			1	7.88	17.2934
			1	7.89	17.3003
			1	7.9	17.3071
			1	7.91	17.314
			1	7.92	17.3209
			1	7.93	17.3278
			1	7.94	17.3347
			1	7.95	17.3417
			1	7.96	17.3486
			1	7.97	17.3556
			1	7.98	17.3626
			1	7.99	17.3696
			1	8	17.3766
			1	8.01	17.3837
			1	8.02	17.3907
			1	8.03	17.3978
			1	8.04	17.4049
			1	8.05	17.412
			1	8.06	17.4191
			1	8.07	17.4262
			1	8.08	17.4333
			1	8.09	17.4405
			1	8.1	17.4477
			1	8.11	17.4548
			1	8.12	17.462
			1	8.13	17.4693
			1	8.14	17.4765
			1	8.15	17.4837
			1	8.16	17.491
			1	8.17	17.4983
			1	8.18	17.5055
			1	8.19	17.5128
			1	8.2	17.5202
			1	8.21	17.5275
			1	8.22	17.5348
			1	8.23	17.5422
			1	8.24	17.5496
			1	8.25	17.557
			1	8.26	17.5644
			1	8.27	17.5718
			1	8.28	17.5792
			1	8.29	17.5867
			1	8.3	17.5941
			1	8.31	17.6016
			1	8.32	17.6091
			1	8.33	17.6166
			1	8.34	17.6241
			1	8.35	17.6316
			1	8.36	17.6392
			1	8.37	17.6467
			1	8.38	17.6543
			1	8.39	17.6619
			1	8.4	17.6695
			1	8.41	17.6771
			1	8.42	17.6847
			1	8.43	17.6924
			1	8.44	17.7
			1	8.45	17.7077
			1	8.46	17.7153
			1	8.47	17.723
			1	8.48	17.7307
			1	8.49	17.7385
			1	8.5	17.7462
			1	8.51	17.7539
			1	8.52	17.7617
			1	8.53	17.7695
			1	8.54	17.7772
			1	8.55	17.785
			1	8.56	17.7928
			1	8.57	17.8007
			1	8.58	17.8085
			1	8.59	17.8163
			1	8.6	17.8242
			1	8.61	17.8321
			1	8.62	17.84
			1	8.63	17.8479
			1	8.64	17.8558
			1	8.65	17.8637
			1	8.66	17.8716
			1	8.67	17.8796
			1	8.68	17.8875
			1	8.69	17.8955
			1	8.7	17.9035
			1	8.71	17.9115
			1	8.72	17.9195
			1	8.73	17.9275
			1	8.74	17.9355
			1	8.75	17.9436
			1	8.76	17.9516
			1	8.77	17.9597
			1	8.78	17.9678
			1	8.79	17.9759
			1	8.8	17.984
			1	8.81	17.9921
			1	8.82	18.0002
			1	8.83	18.0084
			1	8.84	18.0165
			1	8.85	18.0247
			1	8.86	18.0328
			1	8.87	18.041
			1	8.88	18.0492
			1	8.89	18.0574
			1	8.9	18.0656
			1	8.91	18.0739
			1	8.92	18.0821
			1	8.93	18.0904
			1	8.94	18.0986
			1	8.95	18.1069
			1	8.96	18.1152
			1	8.97	18.1235
			1	8.98	18.1318
			1	8.99	18.1401
			1	9	18.1484
			1	9.01	18.1568
			1	9.02	18.1651
			1	9.03	18.1735
			1	9.04	18.1818
			1	9.05	18.1902
			1	9.06	18.1986
			1	9.07	18.207
			1	9.08	18.2154
			1	9.09	18.2238
			1	9.1	18.2323
			1	9.11	18.2407
			1	9.12	18.2492
			1	9.13	18.2576
			1	9.14	18.2661
			1	9.15	18.2746
			1	9.16	18.2831
			1	9.17	18.2916
			1	9.18	18.3001
			1	9.19	18.3086
			1	9.2	18.3171
			1	9.21	18.3257
			1	9.22	18.3342
			1	9.23	18.3428
			1	9.24	18.3513
			1	9.25	18.3599
			1	9.26	18.3685
			1	9.27	18.3771
			1	9.28	18.3857
			1	9.29	18.3943
			1	9.3	18.403
			1	9.31	18.4116
			1	9.32	18.4202
			1	9.33	18.4289
			1	9.34	18.4375
			1	9.35	18.4462
			1	9.36	18.4549
			1	9.37	18.4636
			1	9.38	18.4723
			1	9.39	18.481
			1	9.4	18.4897
			1	9.41	18.4984
			1	9.42	18.5071
			1	9.43	18.5159
			1	9.44	18.5246
			1	9.45	18.5334
			1	9.46	18.5421
			1	9.47	18.5509
			1	9.48	18.5597
			1	9.49	18.5685
			1	9.5	18.5773
			1	9.51	18.5861
			1	9.52	18.5949
			1	9.53	18.6037
			1	9.54	18.6126
			1	9.55	18.6214
			1	9.56	18.6302
			1	9.57	18.6391
			1	9.58	18.6479
			1	9.59	18.6568
			1	9.6	18.6657
			1	9.61	18.6746
			1	9.62	18.6835
			1	9.63	18.6923
			1	9.64	18.7013
			1	9.65	18.7102
			1	9.66	18.7191
			1	9.67	18.728
			1	9.68	18.7369
			1	9.69	18.7459
			1	9.7	18.7548
			1	9.71	18.7638
			1	9.72	18.7727
			1	9.73	18.7817
			1	9.74	18.7907
			1	9.75	18.7997
			1	9.76	18.8086
			1	9.77	18.8176
			1	9.78	18.8266
			1	9.79	18.8356
			1	9.8	18.8446
			1	9.81	18.8537
			1	9.82	18.8627
			1	9.83	18.8717
			1	9.84	18.8808
			1	9.85	18.8898
			1	9.86	18.8989
			1	9.87	18.9079
			1	9.88	18.917
			1	9.89	18.926
			1	9.9	18.9351
			1	9.91	18.9442
			1	9.92	18.9533
			1	9.93	18.9624
			1	9.94	18.9715
			1	9.95	18.9806
			1	9.96	18.9897
			1	9.97	18.9988
			1	9.98	19.0079
			1	9.99	19.017
			1	10	19.0261
			1	10.01	19.0353
			1	10.02	19.0444
			1	10.03	19.0535
			1	10.04	19.0627
			1	10.05	19.0718
			1	10.06	19.081
			1	10.07	19.0902
			1	10.08	19.0993
			1	10.09	19.1085
			1	10.1	19.1177
			1	10.11	19.1268
			1	10.12	19.136
			1	10.13	19.1452
			1	10.14	19.1544
			1	10.15	19.1636
			1	10.16	19.1728
			1	10.17	19.182
			1	10.18	19.1912
			1	10.19	19.2004
			1	10.2	19.2096
			1	10.21	19.2189
			1	10.22	19.2281
			1	10.23	19.2373
			1	10.24	19.2466
			1	10.25	19.2558
			1	10.26	19.265
			1	10.27	19.2743
			1	10.28	19.2835
			1	10.29	19.2928
			1	10.3	19.302
			1	10.31	19.3113
			1	10.32	19.3205
			1	10.33	19.3298
			1	10.34	19.3391
			1	10.35	19.3483
			1	10.36	19.3576
			1	10.37	19.3669
			1	10.38	19.3761
			1	10.39	19.3854
			1	10.4	19.3947
			1	10.41	19.404
			1	10.42	19.4133
			1	10.43	19.4226
			1	10.44	19.4318
			1	10.45	19.4411
			1	10.46	19.4504
			1	10.47	19.4597
			1	10.48	19.469
			1	10.49	19.4783
			1	10.5	19.4876
			1	10.51	19.4969
			1	10.52	19.5062
			1	10.53	19.5156
			1	10.54	19.5249
			1	10.55	19.5342
			1	10.56	19.5435
			1	10.57	19.5528
			1	10.58	19.5621
			1	10.59	19.5714
			1	10.6	19.5808
			1	10.61	19.5901
			1	10.62	19.5994
			1	10.63	19.6087
			1	10.64	19.618
			1	10.65	19.6274
			1	10.66	19.6367
			1	10.67	19.646
			1	10.68	19.6553
			1	10.69	19.6647
			1	10.7	19.674
			1	10.71	19.6833
			1	10.72	19.6926
			1	10.73	19.702
			1	10.74	19.7113
			1	10.75	19.7206
			1	10.76	19.73
			1	10.77	19.7393
			1	10.78	19.7486
			1	10.79	19.7579
			1	10.8	19.7673
			1	10.81	19.7766
			1	10.82	19.7859
			1	10.83	19.7953
			1	10.84	19.8046
			1	10.85	19.8139
			1	10.86	19.8232
			1	10.87	19.8326
			1	10.88	19.8419
			1	10.89	19.8512
			1	10.9	19.8605
			1	10.91	19.8699
			1	10.92	19.8792
			1	10.93	19.8885
			1	10.94	19.8978
			1	10.95	19.9071
			1	10.96	19.9164
			1	10.97	19.9258
			1	10.98	19.9351
			1	10.99	19.9444
			1	11	19.9537
			1	11.01	19.963
			1	11.02	19.9723
			1	11.03	19.9816
			1	11.04	19.9909
			1	11.05	20.0002
			1	11.06	20.0095
			1	11.07	20.0188
			1	11.08	20.0281
			1	11.09	20.0374
			1	11.1	20.0467
			1	11.11	20.056
			1	11.12	20.0653
			1	11.13	20.0745
			1	11.14	20.0838
			1	11.15	20.0931
			1	11.16	20.1024
			1	11.17	20.1116
			1	11.18	20.1209
			1	11.19	20.1302
			1	11.2	20.1394
			1	11.21	20.1487
			1	11.22	20.1579
			1	11.23	20.1672
			1	11.24	20.1764
			1	11.25	20.1857
			1	11.26	20.1949
			1	11.27	20.2042
			1	11.28	20.2134
			1	11.29	20.2226
			1	11.3	20.2319
			1	11.31	20.2411
			1	11.32	20.2503
			1	11.33	20.2595
			1	11.34	20.2687
			1	11.35	20.2779
			1	11.36	20.2871
			1	11.37	20.2963
			1	11.38	20.3055
			1	11.39	20.3147
			1	11.4	20.3239
			1	11.41	20.3331
			1	11.42	20.3422
			1	11.43	20.3514
			1	11.44	20.3606
			1	11.45	20.3697
			1	11.46	20.3789
			1	11.47	20.388
			1	11.48	20.3972
			1	11.49	20.4063
			1	11.5	20.4154
			1	11.51	20.4246
			1	11.52	20.4337
			1	11.53	20.4428
			1	11.54	20.4519
			1	11.55	20.461
			1	11.56	20.4701
			1	11.57	20.4792
			1	11.58	20.4883
			1	11.59	20.4974
			1	11.6	20.5064
			1	11.61	20.5155
			1	11.62	20.5246
			1	11.63	20.5336
			1	11.64	20.5427
			1	11.65	20.5517
			1	11.66	20.5607
			1	11.67	20.5697
			1	11.68	20.5788
			1	11.69	20.5878
			1	11.7	20.5968
			1	11.71	20.6058
			1	11.72	20.6148
			1	11.73	20.6238
			1	11.74	20.6327
			1	11.75	20.6417
			1	11.76	20.6507
			1	11.77	20.6596
			1	11.78	20.6686
			1	11.79	20.6775
			1	11.8	20.6864
			1	11.81	20.6953
			1	11.82	20.7042
			1	11.83	20.7132
			1	11.84	20.722
			1	11.85	20.7309
			1	11.86	20.7398
			1	11.87	20.7487
			1	11.88	20.7575
			1	11.89	20.7664
			1	11.9	20.7752
			1	11.91	20.7841
			1	11.92	20.7929
			1	11.93	20.8017
			1	11.94	20.8105
			1	11.95	20.8193
			1	11.96	20.8281
			1	11.97	20.8369
			1	11.98	20.8457
			1	11.99	20.8544
			1	12	20.8632
			1	12.01	20.8719
			1	12.02	20.8807
			1	12.03	20.8894
			1	12.04	20.8981
			1	12.05	20.9068
			1	12.06	20.9155
			1	12.07	20.9242
			1	12.08	20.9328
			1	12.09	20.9415
			1	12.1	20.9501
			1	12.11	20.9588
			1	12.12	20.9674
			1	12.13	20.976
			1	12.14	20.9846
			1	12.15	20.9932
			1	12.16	21.0018
			1	12.17	21.0104
			1	12.18	21.019
			1	12.19	21.0275
			1	12.2	21.036
			1	12.21	21.0446
			1	12.22	21.0531
			1	12.23	21.0616
			1	12.24	21.0701
			1	12.25	21.0786
			1	12.26	21.087
			1	12.27	21.0955
			1	12.28	21.1039
			1	12.29	21.1124
			1	12.3	21.1208
			1	12.31	21.1292
			1	12.32	21.1376
			1	12.33	21.146
			1	12.34	21.1544
			1	12.35	21.1627
			1	12.36	21.1711
			1	12.37	21.1794
			1	12.38	21.1877
			1	12.39	21.196
			1	12.4	21.2043
			1	12.41	21.2126
			1	12.42	21.2209
			1	12.43	21.2291
			1	12.44	21.2374
			1	12.45	21.2456
			1	12.46	21.2538
			1	12.47	21.262
			1	12.48	21.2702
			1	12.49	21.2783
			1	12.5	21.2865
			1	12.51	21.2946
			1	12.52	21.3028
			1	12.53	21.3109
			1	12.54	21.319
			1	12.55	21.3271
			1	12.56	21.3351
			1	12.57	21.3432
			1	12.58	21.3512
			1	12.59	21.3593
			1	12.6	21.3673
			1	12.61	21.3753
			1	12.62	21.3832
			1	12.63	21.3912
			1	12.64	21.3992
			1	12.65	21.4071
			1	12.66	21.415
			1	12.67	21.4229
			1	12.68	21.4308
			1	12.69	21.4387
			1	12.7	21.4465
			1	12.71	21.4544
			1	12.72	21.4622
			1	12.73	21.47
			1	12.74	21.4778
			1	12.75	21.4856
			1	12.76	21.4933
			1	12.77	21.5011
			1	12.78	21.5088
			1	12.79	21.5165
			1	12.8	21.5242
			1	12.81	21.5319
			1	12.82	21.5395
			1	12.83	21.5472
			1	12.84	21.5548
			1	12.85	21.5624
			1	12.86	21.57
			1	12.87	21.5775
			1	12.88	21.5851
			1	12.89	21.5926
			1	12.9	21.6001
			1	12.91	21.6076
			1	12.92	21.6151
			1	12.93	21.6226
			1	12.94	21.63
			1	12.95	21.6375
			1	12.96	21.6449
			1	12.97	21.6523
			1	12.98	21.6596
			1	12.99	21.667
			1	13	21.6743
			1	13.01	21.6816
			1	13.02	21.6889
			1	13.03	21.6962
			1	13.04	21.7035
			1	13.05	21.7107
			1	13.06	21.7179
			1	13.07	21.7251
			1	13.08	21.7323
			1	13.09	21.7395
			1	13.1	21.7466
			1	13.11	21.7537
			1	13.12	21.7608
			1	13.13	21.7679
			1	13.14	21.775
			1	13.15	21.782
			1	13.16	21.789
			1	13.17	21.796
			1	13.18	21.803
			1	13.19	21.81
			1	13.2	21.8169
			1	13.21	21.8238
			1	13.22	21.8307
			1	13.23	21.8376
			1	13.24	21.8445
			1	13.25	21.8513
			1	13.26	21.8581
			1	13.27	21.8649
			1	13.28	21.8717
			1	13.29	21.8784
			1	13.3	21.8851
			1	13.31	21.8918
			1	13.32	21.8985
			1	13.33	21.9052
			1	13.34	21.9118
			1	13.35	21.9185
			1	13.36	21.925
			1	13.37	21.9316
			1	13.38	21.9382
			1	13.39	21.9447
			1	13.4	21.9512
			1	13.41	21.9577
			1	13.42	21.9642
			1	13.43	21.9706
			1	13.44	21.977
			1	13.45	21.9834
			1	13.46	21.9898
			1	13.47	21.9961
			1	13.48	22.0024
			1	13.49	22.0087
			1	13.5	22.015
			1	13.51	22.0213
			1	13.52	22.0275
			1	13.53	22.0337
			1	13.54	22.0399
			1	13.55	22.046
			1	13.56	22.0522
			1	13.57	22.0583
			1	13.58	22.0644
			1	13.59	22.0704
			1	13.6	22.0765
			1	13.61	22.0825
			1	13.62	22.0885
			1	13.63	22.0944
			1	13.64	22.1004
			1	13.65	22.1063
			1	13.66	22.1121
			1	13.67	22.118
			1	13.68	22.1238
			1	13.69	22.1297
			1	13.7	22.1354
			1	13.71	22.1412
			1	13.72	22.1469
			1	13.73	22.1526
			1	13.74	22.1583
			1	13.75	22.164
			1	13.76	22.1696
			1	13.77	22.1752
			1	13.78	22.1808
			1	13.79	22.1864
			1	13.8	22.1919
			1	13.81	22.1974
			1	13.82	22.2028
			1	13.83	22.2083
			1	13.84	22.2137
			1	13.85	22.2191
			1	13.86	22.2245
			1	13.87	22.2298
			1	13.88	22.2351
			1	13.89	22.2404
			1	13.9	22.2457
			1	13.91	22.2509
			1	13.92	22.2561
			1	13.93	22.2613
			1	13.94	22.2664
			1	13.95	22.2715
			1	13.96	22.2766
			1	13.97	22.2817
			1	13.98	22.2867
			1	13.99	22.2917
			1	14	22.2967
			1	14.01	22.3017
			1	14.02	22.3066
			1	14.03	22.3115
			1	14.04	22.3163
			1	14.05	22.3212
			1	14.06	22.326
			1	14.07	22.3307
			1	14.08	22.3355
			1	14.09	22.3402
			1	14.1	22.3449
			1	14.11	22.3496
			1	14.12	22.3542
			1	14.13	22.3588
			1	14.14	22.3634
			1	14.15	22.3679
			1	14.16	22.3724
			1	14.17	22.3769
			1	14.18	22.3814
			1	14.19	22.3858
			1	14.2	22.3902
			1	14.21	22.3945
			1	14.22	22.3989
			1	14.23	22.4032
			1	14.24	22.4074
			1	14.25	22.4117
			1	14.26	22.4159
			1	14.27	22.4201
			1	14.28	22.4242
			1	14.29	22.4283
			1	14.3	22.4324
			1	14.31	22.4365
			1	14.32	22.4405
			1	14.33	22.4445
			1	14.34	22.4484
			1	14.35	22.4524
			1	14.36	22.4563
			1	14.37	22.4601
			1	14.38	22.464
			1	14.39	22.4678
			1	14.4	22.4715
			1	14.41	22.4753
			1	14.42	22.479
			1	14.43	22.4826
			1	14.44	22.4863
			1	14.45	22.4899
			1	14.46	22.4935
			1	14.47	22.497
			1	14.48	22.5005
			1	14.49	22.504
			1	14.5	22.5074
			1	14.51	22.5108
			1	14.52	22.5142
			1	14.53	22.5176
			1	14.54	22.5209
			1	14.55	22.5241
			1	14.56	22.5274
			1	14.57	22.5306
			1	14.58	22.5338
			1	14.59	22.5369
			1	14.6	22.54
			1	14.61	22.5431
			1	14.62	22.5461
			1	14.63	22.5491
			1	14.64	22.5521
			1	14.65	22.555
			1	14.66	22.5579
			1	14.67	22.5608
			1	14.68	22.5636
			1	14.69	22.5664
			1	14.7	22.5692
			1	14.71	22.5719
			1	14.72	22.5746
			1	14.73	22.5773
			1	14.74	22.5799
			1	14.75	22.5825
			1	14.76	22.5851
			1	14.77	22.5876
			1	14.78	22.5901
			1	14.79	22.5925
			1	14.8	22.5949
			1	14.81	22.5973
			1	14.82	22.5996
			1	14.83	22.6019
			1	14.84	22.6042
			1	14.85	22.6064
			1	14.86	22.6086
			1	14.87	22.6108
			1	14.88	22.6129
			1	14.89	22.615
			1	14.9	22.617
			1	14.91	22.619
			1	14.92	22.621
			1	14.93	22.623
			1	14.94	22.6249
			1	14.95	22.6267
			1	14.96	22.6285
			1	14.97	22.6303
			1	14.98	22.6321
			1	14.99	22.6338
			1	15	22.6355
			1	15.01	22.6371
			1	15.02	22.6387
			1	15.03	22.6403
			1	15.04	22.6418
			1	15.05	22.6433
			1	15.06	22.6448
			1	15.07	22.6462
			1	15.08	22.6476
			1	15.09	22.6489
			1	15.1	22.6502
			1	15.11	22.6514
			1	15.12	22.6527
			1	15.13	22.6539
			1	15.14	22.655
			1	15.15	22.6561
			1	15.16	22.6572
			1	15.17	22.6582
			1	15.18	22.6592
			1	15.19	22.6601
			1	15.2	22.6611
			1	15.21	22.6619
			1	15.22	22.6628
			1	15.23	22.6636
			1	15.24	22.6643
			1	15.25	22.665
			1	15.26	22.6657
			1	15.27	22.6663
			1	15.28	22.6669
			1	15.29	22.6675
			1	15.3	22.668
			1	15.31	22.6685
			1	15.32	22.6689
			1	15.33	22.6693
			1	15.34	22.6697
			1	15.35	22.67
			1	15.36	22.6703
			1	15.37	22.6705
			1	15.38	22.6707
			1	15.39	22.6708
			1	15.4	22.6709
			1	15.41	22.671
			1	15.42	22.6711
			1	15.43	22.671
			1	15.44	22.671
			1	15.45	22.6709
			1	15.46	22.6708
			1	15.47	22.6706
			1	15.48	22.6704
			1	15.49	22.6701
			1	15.5	22.6698
			1	15.51	22.6695
			1	15.52	22.6691
			1	15.53	22.6687
			1	15.54	22.6682
			1	15.55	22.6677
			1	15.56	22.6671
			1	15.57	22.6666
			1	15.58	22.6659
			1	15.59	22.6652
			1	15.6	22.6645
			1	15.61	22.6638
			1	15.62	22.663
			1	15.63	22.6621
			1	15.64	22.6612
			1	15.65	22.6603
			1	15.66	22.6593
			1	15.67	22.6583
			1	15.68	22.6573
			1	15.69	22.6562
			1	15.7	22.655
			1	15.71	22.6538
			1	15.72	22.6526
			1	15.73	22.6513
			1	15.74	22.65
			1	15.75	22.6486
			1	15.76	22.6472
			1	15.77	22.6458
			1	15.78	22.6443
			1	15.79	22.6428
			1	15.8	22.6412
			1	15.81	22.6396
			1	15.82	22.6379
			1	15.83	22.6362
			1	15.84	22.6344
			1	15.85	22.6327
			1	15.86	22.6308
			1	15.87	22.6289
			1	15.88	22.627
			1	15.89	22.625
			1	15.9	22.623
			1	15.91	22.6209
			1	15.92	22.6188
			1	15.93	22.6167
			1	15.94	22.6145
			1	15.95	22.6123
			1	15.96	22.61
			1	15.97	22.6076
			1	15.98	22.6053
			1	15.99	22.6028
			1	16	22.6004
			1	16.01	22.5979
			1	16.02	22.5953
			1	16.03	22.5927
			1	16.04	22.5901
			1	16.05	22.5874
			1	16.06	22.5847
			1	16.07	22.5819
			1	16.08	22.579
			1	16.09	22.5762
			1	16.1	22.5733
			1	16.11	22.5703
			1	16.12	22.5673
			1	16.13	22.5642
			1	16.14	22.5611
			1	16.15	22.558
			1	16.16	22.5548
			1	16.17	22.5516
			1	16.18	22.5483
			1	16.19	22.545
			1	16.2	22.5416
			1	16.21	22.5382
			1	16.22	22.5347
			1	16.23	22.5312
			1	16.24	22.5276
			1	16.25	22.524
			1	16.26	22.5204
			1	16.27	22.5167
			1	16.28	22.5129
			1	16.29	22.5091
			1	16.3	22.5053
			1	16.31	22.5014
			1	16.32	22.4975
			1	16.33	22.4935
			1	16.34	22.4895
			1	16.35	22.4854
			1	16.36	22.4813
			1	16.37	22.4771
			1	16.38	22.4729
			1	16.39	22.4686
			1	16.4	22.4643
			1	16.41	22.4599
			1	16.42	22.4555
			1	16.43	22.4511
			1	16.44	22.4466
			1	16.45	22.442
			1	16.46	22.4375
			1	16.47	22.4328
			1	16.48	22.4281
			1	16.49	22.4234
			1	16.5	22.4186
			1	16.51	22.4138
			1	16.52	22.4089
			1	16.53	22.404
			1	16.54	22.399
			1	16.55	22.394
			1	16.56	22.3889
			1	16.57	22.3838
			1	16.58	22.3786
			1	16.59	22.3734
			1	16.6	22.3681
			1	16.61	22.3628
			1	16.62	22.3575
			1	16.63	22.3521
			1	16.64	22.3466
			1	16.65	22.3411
			1	16.66	22.3356
			1	16.67	22.33
			1	16.68	22.3243
			1	16.69	22.3186
			1	16.7	22.3129
			1	16.71	22.3071
			1	16.72	22.3012
			1	16.73	22.2953
			1	16.74	22.2894
			1	16.75	22.2834
			1	16.76	22.2774
			1	16.77	22.2713
			1	16.78	22.2652
			1	16.79	22.259
			1	16.8	22.2527
			1	16.81	22.2465
			1	16.82	22.2401
			1	16.83	22.2338
			1	16.84	22.2273
			1	16.85	22.2209
			1	16.86	22.2143
			1	16.87	22.2077
			1	16.88	22.2011
			1	16.89	22.1945
			1	16.9	22.1877
			1	16.91	22.181
			1	16.92	22.1741
			1	16.93	22.1673
			1	16.94	22.1603
			1	16.95	22.1534
			1	16.96	22.1464
			1	16.97	22.1393
			1	16.98	22.1322
			1	16.99	22.125
			1	17	22.1178
			1	17.01	22.1105
			1	17.02	22.1032
			1	17.03	22.0959
			1	17.04	22.0884
			1	17.05	22.081
			1	17.06	22.0735
			1	17.07	22.0659
			1	17.08	22.0583
			1	17.09	22.0506
			1	17.1	22.0429
			1	17.11	22.0352
			1	17.12	22.0274
			1	17.13	22.0195
			1	17.14	22.0116
			1	17.15	22.0036
			1	17.16	21.9956
			1	17.17	21.9876
			1	17.18	21.9794
			1	17.19	21.9713
			1	17.2	21.9631
			1	17.21	21.9548
			1	17.22	21.9465
			1	17.23	21.9381
			1	17.24	21.9297
			1	17.25	21.9213
			1	17.26	21.9128
			1	17.27	21.9042
			1	17.28	21.8956
			1	17.29	21.887
			1	17.3	21.8782
			1	17.31	21.8695
			1	17.32	21.8607
			1	17.33	21.8518
			1	17.34	21.8429
			1	17.35	21.834
			1	17.36	21.8249
			1	17.37	21.8159
			1	17.38	21.8068
			1	17.39	21.7976
			1	17.4	21.7884
			1	17.41	21.7792
			1	17.42	21.7698
			1	17.43	21.7605
			1	17.44	21.7511
			1	17.45	21.7416
			1	17.46	21.7321
			1	17.47	21.7225
			1	17.48	21.7129
			1	17.49	21.7033
			1	17.5	21.6936
			1	17.51	21.6838
			1	17.52	21.674
			1	17.53	21.6641
			1	17.54	21.6542
			1	17.55	21.6443
			1	17.56	21.6343
			1	17.57	21.6242
			1	17.58	21.6141
			1	17.59	21.6039
			1	17.6	21.5937
			1	17.61	21.5834
			1	17.62	21.5731
			1	17.63	21.5628
			1	17.64	21.5524
			1	17.65	21.5419
			1	17.66	21.5314
			1	17.67	21.5208
			1	17.68	21.5102
			1	17.69	21.4995
			1	17.7	21.4888
			1	17.71	21.4781
			1	17.72	21.4673
			1	17.73	21.4564
			1	17.74	21.4455
			1	17.75	21.4345
			1	17.76	21.4235
			1	17.77	21.4124
			1	17.78	21.4013
			1	17.79	21.3902
			1	17.8	21.3789
			1	17.81	21.3677
			1	17.82	21.3564
			1	17.83	21.345
			1	17.84	21.3336
			1	17.85	21.3221
			1	17.86	21.3106
			1	17.87	21.2991
			1	17.88	21.2874
			1	17.89	21.2758
			1	17.9	21.2641
			1	17.91	21.2523
			1	17.92	21.2405
			1	17.93	21.2286
			1	17.94	21.2167
			1	17.95	21.2048
			1	17.96	21.1927
			1	17.97	21.1807
			1	17.98	21.1686
			1	17.99	21.1564
			1	18	21.1442
			2	1	16.5216
			2	1.01	16.5102
			2	1.02	16.4989
			2	1.03	16.4876
			2	1.04	16.4763
			2	1.05	16.4651
			2	1.06	16.454
			2	1.07	16.4429
			2	1.08	16.4318
			2	1.09	16.4208
			2	1.1	16.4099
			2	1.11	16.399
			2	1.12	16.3881
			2	1.13	16.3773
			2	1.14	16.3666
			2	1.15	16.3559
			2	1.16	16.3452
			2	1.17	16.3346
			2	1.18	16.324
			2	1.19	16.3135
			2	1.2	16.3031
			2	1.21	16.2927
			2	1.22	16.2823
			2	1.23	16.272
			2	1.24	16.2617
			2	1.25	16.2515
			2	1.26	16.2413
			2	1.27	16.2312
			2	1.28	16.2211
			2	1.29	16.2111
			2	1.3	16.2011
			2	1.31	16.1911
			2	1.32	16.1812
			2	1.33	16.1714
			2	1.34	16.1616
			2	1.35	16.1518
			2	1.36	16.1421
			2	1.37	16.1325
			2	1.38	16.1229
			2	1.39	16.1133
			2	1.4	16.1038
			2	1.41	16.0943
			2	1.42	16.0848
			2	1.43	16.0755
			2	1.44	16.0661
			2	1.45	16.0568
			2	1.46	16.0476
			2	1.47	16.0384
			2	1.48	16.0292
			2	1.49	16.0201
			2	1.5	16.011
			2	1.51	16.002
			2	1.52	15.993
			2	1.53	15.984
			2	1.54	15.9752
			2	1.55	15.9663
			2	1.56	15.9575
			2	1.57	15.9487
			2	1.58	15.94
			2	1.59	15.9313
			2	1.6	15.9227
			2	1.61	15.9141
			2	1.62	15.9056
			2	1.63	15.8971
			2	1.64	15.8886
			2	1.65	15.8802
			2	1.66	15.8718
			2	1.67	15.8635
			2	1.68	15.8552
			2	1.69	15.8469
			2	1.7	15.8387
			2	1.71	15.8306
			2	1.72	15.8224
			2	1.73	15.8144
			2	1.74	15.8063
			2	1.75	15.7983
			2	1.76	15.7904
			2	1.77	15.7825
			2	1.78	15.7746
			2	1.79	15.7668
			2	1.8	15.759
			2	1.81	15.7512
			2	1.82	15.7435
			2	1.83	15.7359
			2	1.84	15.7283
			2	1.85	15.7207
			2	1.86	15.7131
			2	1.87	15.7056
			2	1.88	15.6982
			2	1.89	15.6908
			2	1.9	15.6834
			2	1.91	15.676
			2	1.92	15.6687
			2	1.93	15.6615
			2	1.94	15.6543
			2	1.95	15.6471
			2	1.96	15.64
			2	1.97	15.6329
			2	1.98	15.6258
			2	1.99	15.6188
			2	2	15.6118
			2	2.01	15.6049
			2	2.02	15.598
			2	2.03	15.5911
			2	2.04	15.5843
			2	2.05	15.5775
			2	2.06	15.5707
			2	2.07	15.564
			2	2.08	15.5574
			2	2.09	15.5507
			2	2.1	15.5442
			2	2.11	15.5376
			2	2.12	15.5311
			2	2.13	15.5246
			2	2.14	15.5182
			2	2.15	15.5118
			2	2.16	15.5054
			2	2.17	15.4991
			2	2.18	15.4928
			2	2.19	15.4866
			2	2.2	15.4804
			2	2.21	15.4742
			2	2.22	15.4681
			2	2.23	15.462
			2	2.24	15.4559
			2	2.25	15.4499
			2	2.26	15.4439
			2	2.27	15.438
			2	2.28	15.4321
			2	2.29	15.4262
			2	2.3	15.4203
			2	2.31	15.4145
			2	2.32	15.4088
			2	2.33	15.4031
			2	2.34	15.3974
			2	2.35	15.3917
			2	2.36	15.3861
			2	2.37	15.3805
			2	2.38	15.375
			2	2.39	15.3695
			2	2.4	15.364
			2	2.41	15.3586
			2	2.42	15.3532
			2	2.43	15.3478
			2	2.44	15.3425
			2	2.45	15.3372
			2	2.46	15.3319
			2	2.47	15.3267
			2	2.48	15.3215
			2	2.49	15.3164
			2	2.5	15.3112
			2	2.51	15.3062
			2	2.52	15.3011
			2	2.53	15.2961
			2	2.54	15.2911
			2	2.55	15.2862
			2	2.56	15.2813
			2	2.57	15.2764
			2	2.58	15.2716
			2	2.59	15.2668
			2	2.6	15.262
			2	2.61	15.2573
			2	2.62	15.2526
			2	2.63	15.2479
			2	2.64	15.2433
			2	2.65	15.2387
			2	2.66	15.2341
			2	2.67	15.2296
			2	2.68	15.2251
			2	2.69	15.2207
			2	2.7	15.2162
			2	2.71	15.2118
			2	2.72	15.2075
			2	2.73	15.2032
			2	2.74	15.1989
			2	2.75	15.1946
			2	2.76	15.1904
			2	2.77	15.1862
			2	2.78	15.182
			2	2.79	15.1779
			2	2.8	15.1738
			2	2.81	15.1698
			2	2.82	15.1657
			2	2.83	15.1618
			2	2.84	15.1578
			2	2.85	15.1539
			2	2.86	15.15
			2	2.87	15.1461
			2	2.88	15.1423
			2	2.89	15.1385
			2	2.9	15.1347
			2	2.91	15.131
			2	2.92	15.1273
			2	2.93	15.1236
			2	2.94	15.12
			2	2.95	15.1164
			2	2.96	15.1128
			2	2.97	15.1093
			2	2.98	15.1058
			2	2.99	15.1023
			2	3	15.0989
			2	3.01	15.0955
			2	3.02	15.0921
			2	3.03	15.0888
			2	3.04	15.0854
			2	3.05	15.0822
			2	3.06	15.0789
			2	3.07	15.0757
			2	3.08	15.0725
			2	3.09	15.0693
			2	3.1	15.0662
			2	3.11	15.0631
			2	3.12	15.0601
			2	3.13	15.057
			2	3.14	15.054
			2	3.15	15.0511
			2	3.16	15.0481
			2	3.17	15.0452
			2	3.18	15.0423
			2	3.19	15.0395
			2	3.2	15.0367
			2	3.21	15.0339
			2	3.22	15.0311
			2	3.23	15.0284
			2	3.24	15.0257
			2	3.25	15.023
			2	3.26	15.0204
			2	3.27	15.0178
			2	3.28	15.0152
			2	3.29	15.0127
			2	3.3	15.0102
			2	3.31	15.0077
			2	3.32	15.0052
			2	3.33	15.0028
			2	3.34	15.0004
			2	3.35	14.9981
			2	3.36	14.9957
			2	3.37	14.9934
			2	3.38	14.9912
			2	3.39	14.9889
			2	3.4	14.9867
			2	3.41	14.9845
			2	3.42	14.9824
			2	3.43	14.9802
			2	3.44	14.9781
			2	3.45	14.9761
			2	3.46	14.974
			2	3.47	14.972
			2	3.48	14.97
			2	3.49	14.9681
			2	3.5	14.9662
			2	3.51	14.9643
			2	3.52	14.9624
			2	3.53	14.9606
			2	3.54	14.9588
			2	3.55	14.957
			2	3.56	14.9552
			2	3.57	14.9535
			2	3.58	14.9518
			2	3.59	14.9502
			2	3.6	14.9485
			2	3.61	14.9469
			2	3.62	14.9453
			2	3.63	14.9438
			2	3.64	14.9423
			2	3.65	14.9408
			2	3.66	14.9393
			2	3.67	14.9379
			2	3.68	14.9365
			2	3.69	14.9351
			2	3.7	14.9337
			2	3.71	14.9324
			2	3.72	14.9311
			2	3.73	14.9299
			2	3.74	14.9286
			2	3.75	14.9274
			2	3.76	14.9262
			2	3.77	14.9251
			2	3.78	14.9239
			2	3.79	14.9228
			2	3.8	14.9218
			2	3.81	14.9207
			2	3.82	14.9197
			2	3.83	14.9187
			2	3.84	14.9177
			2	3.85	14.9168
			2	3.86	14.9159
			2	3.87	14.915
			2	3.88	14.9141
			2	3.89	14.9133
			2	3.9	14.9125
			2	3.91	14.9117
			2	3.92	14.911
			2	3.93	14.9103
			2	3.94	14.9096
			2	3.95	14.9089
[truncated: 25,219 more rows]

## Sheet: Suppl Figure 2
Suppl Figure 2
Populational mean line (red)		Individual lines (grey)
age	predicted_mean	individual_index	age	predicted
1	17.1706	1	1	18.9573
1.01	17.1615	1	1.01	18.9397
1.02	17.1525	1	1.02	18.9221
1.03	17.1435	1	1.03	18.9047
1.04	17.1345	1	1.04	18.8873
1.05	17.1256	1	1.05	18.87
1.06	17.1167	1	1.06	18.8527
1.07	17.1078	1	1.07	18.8356
1.08	17.099	1	1.08	18.8185
1.09	17.0902	1	1.09	18.8015
1.1	17.0815	1	1.1	18.7845
1.11	17.0727	1	1.11	18.7677
1.12	17.0641	1	1.12	18.7509
1.13	17.0554	1	1.13	18.7341
1.14	17.0468	1	1.14	18.7175
1.15	17.0382	1	1.15	18.7009
1.16	17.0297	1	1.16	18.6844
1.17	17.0212	1	1.17	18.6679
1.18	17.0127	1	1.18	18.6516
1.19	17.0042	1	1.19	18.6353
1.2	16.9958	1	1.2	18.6191
1.21	16.9875	1	1.21	18.6029
1.22	16.9791	1	1.22	18.5868
1.23	16.9708	1	1.23	18.5708
1.24	16.9626	1	1.24	18.5549
1.25	16.9543	1	1.25	18.539
1.26	16.9461	1	1.26	18.5232
1.27	16.9379	1	1.27	18.5074
1.28	16.9298	1	1.28	18.4918
1.29	16.9217	1	1.29	18.4762
1.3	16.9136	1	1.3	18.4606
1.31	16.9056	1	1.31	18.4452
1.32	16.8976	1	1.32	18.4298
1.33	16.8896	1	1.33	18.4145
1.34	16.8817	1	1.34	18.3992
1.35	16.8738	1	1.35	18.384
1.36	16.8659	1	1.36	18.3689
1.37	16.8581	1	1.37	18.3538
1.38	16.8503	1	1.38	18.3388
1.39	16.8425	1	1.39	18.3239
1.4	16.8348	1	1.4	18.3091
1.41	16.8271	1	1.41	18.2943
1.42	16.8194	1	1.42	18.2795
1.43	16.8118	1	1.43	18.2649
1.44	16.8042	1	1.44	18.2503
1.45	16.7966	1	1.45	18.2358
1.46	16.7891	1	1.46	18.2213
1.47	16.7815	1	1.47	18.2069
1.48	16.7741	1	1.48	18.1926
1.49	16.7666	1	1.49	18.1783
1.5	16.7592	1	1.5	18.1641
1.51	16.7518	1	1.51	18.15
1.52	16.7445	1	1.52	18.1359
1.53	16.7372	1	1.53	18.1219
1.54	16.7299	1	1.54	18.1079
1.55	16.7226	1	1.55	18.094
1.56	16.7154	1	1.56	18.0802
1.57	16.7082	1	1.57	18.0665
1.58	16.7011	1	1.58	18.0528
1.59	16.6939	1	1.59	18.0391
1.6	16.6868	1	1.6	18.0256
1.61	16.6798	1	1.61	18.012
1.62	16.6727	1	1.62	17.9986
1.63	16.6657	1	1.63	17.9852
1.64	16.6588	1	1.64	17.9719
1.65	16.6518	1	1.65	17.9586
1.66	16.6449	1	1.66	17.9454
1.67	16.638	1	1.67	17.9323
1.68	16.6312	1	1.68	17.9192
1.69	16.6244	1	1.69	17.9062
1.7	16.6176	1	1.7	17.8932
1.71	16.6108	1	1.71	17.8804
1.72	16.6041	1	1.72	17.8675
1.73	16.5974	1	1.73	17.8547
1.74	16.5908	1	1.74	17.842
1.75	16.5841	1	1.75	17.8294
1.76	16.5775	1	1.76	17.8168
1.77	16.571	1	1.77	17.8042
1.78	16.5644	1	1.78	17.7918
1.79	16.5579	1	1.79	17.7793
1.8	16.5514	1	1.8	17.767
1.81	16.545	1	1.81	17.7547
1.82	16.5386	1	1.82	17.7425
1.83	16.5322	1	1.83	17.7303
1.84	16.5258	1	1.84	17.7181
1.85	16.5195	1	1.85	17.7061
1.86	16.5132	1	1.86	17.6941
1.87	16.5069	1	1.87	17.6821
1.88	16.5007	1	1.88	17.6702
1.89	16.4945	1	1.89	17.6584
1.9	16.4883	1	1.9	17.6466
1.91	16.4821	1	1.91	17.6349
1.92	16.476	1	1.92	17.6232
1.93	16.4699	1	1.93	17.6116
1.94	16.4638	1	1.94	17.6001
1.95	16.4578	1	1.95	17.5886
1.96	16.4518	1	1.96	17.5771
1.97	16.4458	1	1.97	17.5658
1.98	16.4399	1	1.98	17.5544
1.99	16.4339	1	1.99	17.5432
2	16.4281	1	2	17.5319
2.01	16.4222	1	2.01	17.5208
2.02	16.4164	1	2.02	17.5097
2.03	16.4106	1	2.03	17.4986
2.04	16.4048	1	2.04	17.4876
2.05	16.399	1	2.05	17.4767
2.06	16.3933	1	2.06	17.4658
2.07	16.3876	1	2.07	17.455
2.08	16.382	1	2.08	17.4442
2.09	16.3763	1	2.09	17.4335
2.1	16.3707	1	2.1	17.4228
2.11	16.3652	1	2.11	17.4122
2.12	16.3596	1	2.12	17.4017
2.13	16.3541	1	2.13	17.3911
2.14	16.3486	1	2.14	17.3807
2.15	16.3431	1	2.15	17.3703
2.16	16.3377	1	2.16	17.36
2.17	16.3323	1	2.17	17.3497
2.18	16.3269	1	2.18	17.3394
2.19	16.3216	1	2.19	17.3292
2.2	16.3162	1	2.2	17.3191
2.21	16.3109	1	2.21	17.309
2.22	16.3057	1	2.22	17.299
2.23	16.3004	1	2.23	17.289
2.24	16.2952	1	2.24	17.2791
2.25	16.29	1	2.25	17.2692
2.26	16.2849	1	2.26	17.2594
2.27	16.2797	1	2.27	17.2496
2.28	16.2746	1	2.28	17.2399
2.29	16.2696	1	2.29	17.2302
2.3	16.2645	1	2.3	17.2206
2.31	16.2595	1	2.31	17.2111
2.32	16.2545	1	2.32	17.2015
2.33	16.2495	1	2.33	17.1921
2.34	16.2446	1	2.34	17.1827
2.35	16.2397	1	2.35	17.1733
2.36	16.2348	1	2.36	17.164
2.37	16.2299	1	2.37	17.1547
2.38	16.2251	1	2.38	17.1455
2.39	16.2203	1	2.39	17.1364
2.4	16.2155	1	2.4	17.1273
2.41	16.2108	1	2.41	17.1182
2.42	16.206	1	2.42	17.1092
2.43	16.2013	1	2.43	17.1002
2.44	16.1967	1	2.44	17.0913
2.45	16.192	1	2.45	17.0824
2.46	16.1874	1	2.46	17.0736
2.47	16.1828	1	2.47	17.0649
2.48	16.1782	1	2.48	17.0561
2.49	16.1737	1	2.49	17.0475
2.5	16.1692	1	2.5	17.0389
2.51	16.1647	1	2.51	17.0303
2.52	16.1602	1	2.52	17.0218
2.53	16.1558	1	2.53	17.0133
2.54	16.1514	1	2.54	17.0049
2.55	16.147	1	2.55	16.9965
2.56	16.1426	1	2.56	16.9882
2.57	16.1383	1	2.57	16.9799
2.58	16.134	1	2.58	16.9716
2.59	16.1297	1	2.59	16.9635
2.6	16.1255	1	2.6	16.9553
2.61	16.1212	1	2.61	16.9472
2.62	16.117	1	2.62	16.9392
2.63	16.1129	1	2.63	16.9312
2.64	16.1087	1	2.64	16.9232
2.65	16.1046	1	2.65	16.9153
2.66	16.1005	1	2.66	16.9075
2.67	16.0964	1	2.67	16.8996
2.68	16.0923	1	2.68	16.8919
2.69	16.0883	1	2.69	16.8842
2.7	16.0843	1	2.7	16.8765
2.71	16.0803	1	2.71	16.8688
2.72	16.0764	1	2.72	16.8613
2.73	16.0725	1	2.73	16.8537
2.74	16.0686	1	2.74	16.8462
2.75	16.0647	1	2.75	16.8388
2.76	16.0608	1	2.76	16.8314
2.77	16.057	1	2.77	16.824
2.78	16.0532	1	2.78	16.8167
2.79	16.0494	1	2.79	16.8095
2.8	16.0457	1	2.8	16.8022
2.81	16.042	1	2.81	16.7951
2.82	16.0383	1	2.82	16.7879
2.83	16.0346	1	2.83	16.7809
2.84	16.0309	1	2.84	16.7738
2.85	16.0273	1	2.85	16.7668
2.86	16.0237	1	2.86	16.7599
2.87	16.0201	1	2.87	16.753
2.88	16.0166	1	2.88	16.7461
2.89	16.0131	1	2.89	16.7393
2.9	16.0096	1	2.9	16.7325
2.91	16.0061	1	2.91	16.7258
2.92	16.0026	1	2.92	16.7191
2.93	15.9992	1	2.93	16.7124
2.94	15.9958	1	2.94	16.7058
2.95	15.9924	1	2.95	16.6993
2.96	15.989	1	2.96	16.6928
2.97	15.9857	1	2.97	16.6863
2.98	15.9824	1	2.98	16.6798
2.99	15.9791	1	2.99	16.6735
3	15.9758	1	3	16.6671
3.01	15.9726	1	3.01	16.6608
3.02	15.9694	1	3.02	16.6546
3.03	15.9662	1	3.03	16.6483
3.04	15.963	1	3.04	16.6422
3.05	15.9599	1	3.05	16.636
3.06	15.9568	1	3.06	16.63
3.07	15.9537	1	3.07	16.6239
3.08	15.9506	1	3.08	16.6179
3.09	15.9476	1	3.09	16.6119
3.1	15.9445	1	3.1	16.606
3.11	15.9415	1	3.11	16.6001
3.12	15.9386	1	3.12	16.5943
3.13	15.9356	1	3.13	16.5885
3.14	15.9327	1	3.14	16.5827
3.15	15.9298	1	3.15	16.577
3.16	15.9269	1	3.16	16.5714
3.17	15.924	1	3.17	16.5657
3.18	15.9212	1	3.18	16.5601
3.19	15.9184	1	3.19	16.5546
3.2	15.9156	1	3.2	16.5491
3.21	15.9128	1	3.21	16.5436
3.22	15.91	1	3.22	16.5382
3.23	15.9073	1	3.23	16.5328
3.24	15.9046	1	3.24	16.5274
3.25	15.9019	1	3.25	16.5221
3.26	15.8993	1	3.26	16.5169
3.27	15.8967	1	3.27	16.5116
3.28	15.8941	1	3.28	16.5065
3.29	15.8915	1	3.29	16.5013
3.3	15.8889	1	3.3	16.4962
3.31	15.8864	1	3.31	16.4911
3.32	15.8838	1	3.32	16.4861
3.33	15.8813	1	3.33	16.4811
3.34	15.8789	1	3.34	16.4762
3.35	15.8764	1	3.35	16.4713
3.36	15.874	1	3.36	16.4664
3.37	15.8716	1	3.37	16.4616
3.38	15.8692	1	3.38	16.4568
3.39	15.8669	1	3.39	16.452
3.4	15.8645	1	3.4	16.4473
3.41	15.8622	1	3.41	16.4426
3.42	15.8599	1	3.42	16.438
3.43	15.8576	1	3.43	16.4334
3.44	15.8554	1	3.44	16.4289
3.45	15.8532	1	3.45	16.4243
3.46	15.851	1	3.46	16.4199
3.47	15.8488	1	3.47	16.4154
3.48	15.8466	1	3.48	16.411
3.49	15.8445	1	3.49	16.4066
3.5	15.8424	1	3.5	16.4023
3.51	15.8403	1	3.51	16.398
3.52	15.8382	1	3.52	16.3938
3.53	15.8361	1	3.53	16.3896
3.54	15.8341	1	3.54	16.3854
3.55	15.8321	1	3.55	16.3813
3.56	15.8301	1	3.56	16.3771
3.57	15.8282	1	3.57	16.3731
3.58	15.8262	1	3.58	16.3691
3.59	15.8243	1	3.59	16.3651
3.6	15.8224	1	3.6	16.3611
3.61	15.8205	1	3.61	16.3572
3.62	15.8187	1	3.62	16.3533
3.63	15.8168	1	3.63	16.3495
3.64	15.815	1	3.64	16.3457
3.65	15.8132	1	3.65	16.3419
3.66	15.8115	1	3.66	16.3382
3.67	15.8097	1	3.67	16.3345
3.68	15.808	1	3.68	16.3308
3.69	15.8063	1	3.69	16.3272
3.7	15.8046	1	3.7	16.3236
3.71	15.8029	1	3.71	16.3201
3.72	15.8013	1	3.72	16.3166
3.73	15.7997	1	3.73	16.3131
3.74	15.7981	1	3.74	16.3097
3.75	15.7965	1	3.75	16.3063
3.76	15.7949	1	3.76	16.3029
3.77	15.7934	1	3.77	16.2996
3.78	15.7919	1	3.78	16.2963
3.79	15.7904	1	3.79	16.293
3.8	15.7889	1	3.8	16.2898
3.81	15.7875	1	3.81	16.2866
3.82	15.786	1	3.82	16.2834
3.83	15.7846	1	3.83	16.2803
3.84	15.7832	1	3.84	16.2772
3.85	15.7819	1	3.85	16.2742
3.86	15.7805	1	3.86	16.2712
3.87	15.7792	1	3.87	16.2682
3.88	15.7779	1	3.88	16.2653
3.89	15.7766	1	3.89	16.2624
3.9	15.7753	1	3.9	16.2595
3.91	15.7741	1	3.91	16.2567
3.92	15.7728	1	3.92	16.2539
3.93	15.7716	1	3.93	16.2511
3.94	15.7705	1	3.94	16.2484
3.95	15.7693	1	3.95	16.2457
3.96	15.7682	1	3.96	16.243
3.97	15.767	1	3.97	16.2404
3.98	15.7659	1	3.98	16.2378
3.99	15.7648	1	3.99	16.2352
4	15.7638	1	4	16.2327
4.01	15.7627	1	4.01	16.2302
4.02	15.7617	1	4.02	16.2277
4.03	15.7607	1	4.03	16.2253
4.04	15.7597	1	4.04	16.2229
4.05	15.7588	1	4.05	16.2206
4.06	15.7578	1	4.06	16.2182
4.07	15.7569	1	4.07	16.216
4.08	15.756	1	4.08	16.2137
4.09	15.7551	1	4.09	16.2115
4.1	15.7543	1	4.1	16.2093
4.11	15.7534	1	4.11	16.2071
4.12	15.7526	1	4.12	16.205
4.13	15.7518	1	4.13	16.2029
4.14	15.751	1	4.14	16.2009
4.15	15.7503	1	4.15	16.1988
4.16	15.7495	1	4.16	16.1969
4.17	15.7488	1	4.17	16.1949
4.18	15.7481	1	4.18	16.193
4.19	15.7474	1	4.19	16.1911
4.2	15.7468	1	4.2	16.1892
4.21	15.7461	1	4.21	16.1874
4.22	15.7455	1	4.22	16.1856
4.23	15.7449	1	4.23	16.1839
4.24	15.7443	1	4.24	16.1821
4.25	15.7438	1	4.25	16.1804
4.26	15.7432	1	4.26	16.1788
4.27	15.7427	1	4.27	16.1771
4.28	15.7422	1	4.28	16.1755
4.29	15.7417	1	4.29	16.174
4.3	15.7412	1	4.3	16.1725
4.31	15.7408	1	4.31	16.1709
4.32	15.7403	1	4.32	16.1695
4.33	15.7399	1	4.33	16.168
4.34	15.7395	1	4.34	16.1666
4.35	15.7392	1	4.35	16.1653
4.36	15.7388	1	4.36	16.1639
4.37	15.7385	1	4.37	16.1626
4.38	15.7382	1	4.38	16.1613
4.39	15.7379	1	4.39	16.1601
4.4	15.7376	1	4.4	16.1589
4.41	15.7374	1	4.41	16.1577
4.42	15.7371	1	4.42	16.1565
4.43	15.7369	1	4.43	16.1554
4.44	15.7367	1	4.44	16.1543
4.45	15.7365	1	4.45	16.1533
4.46	15.7364	1	4.46	16.1522
4.47	15.7362	1	4.47	16.1513
4.48	15.7361	1	4.48	16.1503
4.49	15.736	1	4.49	16.1494
4.5	15.7359	1	4.5	16.1485
4.51	15.7358	1	4.51	16.1476
4.52	15.7358	1	4.52	16.1467
4.53	15.7358	1	4.53	16.1459
4.54	15.7357	1	4.54	16.1452
4.55	15.7358	1	4.55	16.1444
4.56	15.7358	1	4.56	16.1437
4.57	15.7358	1	4.57	16.143
4.58	15.7359	1	4.58	16.1423
4.59	15.736	1	4.59	16.1417
4.6	15.7361	1	4.6	16.1411
4.61	15.7362	1	4.61	16.1405
4.62	15.7363	1	4.62	16.14
4.63	15.7365	1	4.63	16.1395
4.64	15.7367	1	4.64	16.139
4.65	15.7369	1	4.65	16.1386
4.66	15.7371	1	4.66	16.1382
4.67	15.7373	1	4.67	16.1378
4.68	15.7375	1	4.68	16.1374
4.69	15.7378	1	4.69	16.1371
4.7	15.7381	1	4.7	16.1368
4.71	15.7384	1	4.71	16.1365
4.72	15.7387	1	4.72	16.1363
4.73	15.7391	1	4.73	16.1361
4.74	15.7394	1	4.74	16.1359
4.75	15.7398	1	4.75	16.1358
4.76	15.7402	1	4.76	16.1356
4.77	15.7406	1	4.77	16.1355
4.78	15.741	1	4.78	16.1355
4.79	15.7415	1	4.79	16.1355
4.8	15.7419	1	4.8	16.1355
4.81	15.7424	1	4.81	16.1355
4.82	15.7429	1	4.82	16.1355
4.83	15.7434	1	4.83	16.1356
4.84	15.744	1	4.84	16.1357
4.85	15.7445	1	4.85	16.1359
4.86	15.7451	1	4.86	16.136
4.87	15.7457	1	4.87	16.1362
4.88	15.7463	1	4.88	16.1365
4.89	15.7469	1	4.89	16.1367
4.9	15.7476	1	4.9	16.137
4.91	15.7482	1	4.91	16.1373
4.92	15.7489	1	4.92	16.1377
4.93	15.7496	1	4.93	16.1381
4.94	15.7503	1	4.94	16.1385
4.95	15.7511	1	4.95	16.1389
4.96	15.7518	1	4.96	16.1393
4.97	15.7526	1	4.97	16.1398
4.98	15.7534	1	4.98	16.1403
4.99	15.7542	1	4.99	16.1409
5	15.755	1	5	16.1415
5.01	15.7558	1	5.01	16.142
5.02	15.7567	1	5.02	16.1427
5.03	15.7576	1	5.03	16.1433
5.04	15.7585	1	5.04	16.144
5.05	15.7594	1	5.05	16.1447
5.06	15.7603	1	5.06	16.1455
5.07	15.7612	1	5.07	16.1462
5.08	15.7622	1	5.08	16.147
5.09	15.7632	1	5.09	16.1478
5.1	15.7642	1	5.1	16.1487
5.11	15.7652	1	5.11	16.1496
5.12	15.7662	1	5.12	16.1505
5.13	15.7672	1	5.13	16.1514
5.14	15.7683	1	5.14	16.1524
5.15	15.7694	1	5.15	16.1533
5.16	15.7705	1	5.16	16.1544
5.17	15.7716	1	5.17	16.1554
5.18	15.7727	1	5.18	16.1565
5.19	15.7739	1	5.19	16.1576
5.2	15.775	1	5.2	16.1587
5.21	15.7762	1	5.21	16.1598
5.22	15.7774	1	5.22	16.161
5.23	15.7786	1	5.23	16.1622
5.24	15.7799	1	5.24	16.1634
5.25	15.7811	1	5.25	16.1647
5.26	15.7824	1	5.26	16.166
5.27	15.7837	1	5.27	16.1673
5.28	15.785	1	5.28	16.1686
5.29	15.7863	1	5.29	16.17
5.3	15.7876	1	5.3	16.1714
5.31	15.789	1	5.31	16.1728
5.32	15.7903	1	5.32	16.1742
5.33	15.7917	1	5.33	16.1757
5.34	15.7931	1	5.34	16.1772
5.35	15.7945	1	5.35	16.1787
5.36	15.796	1	5.36	16.1803
5.37	15.7974	1	5.37	16.1818
5.38	15.7989	1	5.38	16.1834
5.39	15.8004	1	5.39	16.1851
5.4	15.8019	1	5.4	16.1867
5.41	15.8034	1	5.41	16.1884
5.42	15.8049	1	5.42	16.1901
5.43	15.8065	1	5.43	16.1918
5.44	15.8081	1	5.44	16.1936
5.45	15.8096	1	5.45	16.1954
5.46	15.8112	1	5.46	16.1972
5.47	15.8128	1	5.47	16.199
5.48	15.8145	1	5.48	16.2009
5.49	15.8161	1	5.49	16.2028
5.5	15.8178	1	5.5	16.2047
5.51	15.8195	1	5.51	16.2066
5.52	15.8212	1	5.52	16.2086
5.53	15.8229	1	5.53	16.2106
5.54	15.8246	1	5.54	16.2126
5.55	15.8264	1	5.55	16.2146
5.56	15.8281	1	5.56	16.2167
5.57	15.8299	1	5.57	16.2188
5.58	15.8317	1	5.58	16.2209
5.59	15.8335	1	5.59	16.223
5.6	15.8353	1	5.6	16.2252
5.61	15.8372	1	5.61	16.2274
5.62	15.839	1	5.62	16.2296
5.63	15.8409	1	5.63	16.2319
5.64	15.8428	1	5.64	16.2341
5.65	15.8447	1	5.65	16.2364
5.66	15.8466	1	5.66	16.2387
5.67	15.8486	1	5.67	16.2411
5.68	15.8505	1	5.68	16.2434
5.69	15.8525	1	5.69	16.2458
5.7	15.8545	1	5.7	16.2483
5.71	15.8565	1	5.71	16.2507
5.72	15.8585	1	5.72	16.2532
5.73	15.8605	1	5.73	16.2556
5.74	15.8626	1	5.74	16.2582
5.75	15.8646	1	5.75	16.2607
5.76	15.8667	1	5.76	16.2633
5.77	15.8688	1	5.77	16.2659
5.78	15.8709	1	5.78	16.2685
5.79	15.8731	1	5.79	16.2711
5.8	15.8752	1	5.8	16.2738
5.81	15.8774	1	5.81	16.2765
5.82	15.8795	1	5.82	16.2792
5.83	15.8817	1	5.83	16.2819
5.84	15.8839	1	5.84	16.2847
5.85	15.8862	1	5.85	16.2874
5.86	15.8884	1	5.86	16.2902
5.87	15.8906	1	5.87	16.2931
5.88	15.8929	1	5.88	16.2959
5.89	15.8952	1	5.89	16.2988
5.9	15.8975	1	5.9	16.3017
5.91	15.8998	1	5.91	16.3046
5.92	15.9021	1	5.92	16.3076
5.93	15.9045	1	5.93	16.3106
5.94	15.9068	1	5.94	16.3136
5.95	15.9092	1	5.95	16.3166
5.96	15.9116	1	5.96	16.3196
5.97	15.914	1	5.97	16.3227
5.98	15.9164	1	5.98	16.3258
5.99	15.9189	1	5.99	16.3289
6	15.9213	1	6	16.332
6.01	15.9238	1	6.01	16.3352
6.02	15.9263	1	6.02	16.3384
6.03	15.9288	1	6.03	16.3416
6.04	15.9313	1	6.04	16.3448
6.05	15.9338	1	6.05	16.3481
6.06	15.9364	1	6.06	16.3514
6.07	15.9389	1	6.07	16.3547
6.08	15.9415	1	6.08	16.358
6.09	15.9441	1	6.09	16.3613
6.1	15.9467	1	6.1	16.3647
6.11	15.9493	1	6.11	16.3681
6.12	15.9519	1	6.12	16.3715
6.13	15.9546	1	6.13	16.375
6.14	15.9573	1	6.14	16.3784
6.15	15.9599	1	6.15	16.3819
6.16	15.9626	1	6.16	16.3854
6.17	15.9653	1	6.17	16.389
6.18	15.9681	1	6.18	16.3925
6.19	15.9708	1	6.19	16.3961
6.2	15.9735	1	6.2	16.3997
6.21	15.9763	1	6.21	16.4033
6.22	15.9791	1	6.22	16.407
6.23	15.9819	1	6.23	16.4106
6.24	15.9847	1	6.24	16.4143
6.25	15.9875	1	6.25	16.418
6.26	15.9904	1	6.26	16.4218
6.27	15.9932	1	6.27	16.4255
6.28	15.9961	1	6.28	16.4293
6.29	15.999	1	6.29	16.4331
6.3	16.0019	1	6.3	16.4369
6.31	16.0048	1	6.31	16.4408
6.32	16.0077	1	6.32	16.4446
6.33	16.0107	1	6.33	16.4485
6.34	16.0136	1	6.34	16.4524
6.35	16.0166	1	6.35	16.4564
6.36	16.0196	1	6.36	16.4603
6.37	16.0226	1	6.37	16.4643
6.38	16.0256	1	6.38	16.4683
6.39	16.0286	1	6.39	16.4723
6.4	16.0317	1	6.4	16.4764
6.41	16.0347	1	6.41	16.4804
6.42	16.0378	1	6.42	16.4845
6.43	16.0409	1	6.43	16.4886
6.44	16.044	1	6.44	16.4928
6.45	16.0471	1	6.45	16.4969
6.46	16.0502	1	6.46	16.5011
6.47	16.0534	1	6.47	16.5053
6.48	16.0565	1	6.48	16.5095
6.49	16.0597	1	6.49	16.5137
6.5	16.0629	1	6.5	16.518
6.51	16.0661	1	6.51	16.5223
6.52	16.0693	1	6.52	16.5266
6.53	16.0726	1	6.53	16.5309
6.54	16.0758	1	6.54	16.5353
6.55	16.0791	1	6.55	16.5396
6.56	16.0823	1	6.56	16.544
6.57	16.0856	1	6.57	16.5484
6.58	16.0889	1	6.58	16.5528
6.59	16.0922	1	6.59	16.5573
6.6	16.0956	1	6.6	16.5618
6.61	16.0989	1	6.61	16.5663
6.62	16.1023	1	6.62	16.5708
6.63	16.1056	1	6.63	16.5753
6.64	16.109	1	6.64	16.5799
6.65	16.1124	1	6.65	16.5844
6.66	16.1158	1	6.66	16.589
6.67	16.1193	1	6.67	16.5937
6.68	16.1227	1	6.68	16.5983
6.69	16.1261	1	6.69	16.603
6.7	16.1296	1	6.7	16.6076
6.71	16.1331	1	6.71	16.6123
6.72	16.1366	1	6.72	16.6171
6.73	16.1401	1	6.73	16.6218
6.74	16.1436	1	6.74	16.6266
6.75	16.1472	1	6.75	16.6313
6.76	16.1507	1	6.76	16.6361
6.77	16.1543	1	6.77	16.641
6.78	16.1579	1	6.78	16.6458
6.79	16.1614	1	6.79	16.6507
6.8	16.165	1	6.8	16.6556
6.81	16.1687	1	6.81	16.6605
6.82	16.1723	1	6.82	16.6654
6.83	16.1759	1	6.83	16.6703
6.84	16.1796	1	6.84	16.6753
6.85	16.1833	1	6.85	16.6803
6.86	16.187	1	6.86	16.6853
6.87	16.1907	1	6.87	16.6903
6.88	16.1944	1	6.88	16.6953
6.89	16.1981	1	6.89	16.7004
6.9	16.2018	1	6.9	16.7055
6.91	16.2056	1	6.91	16.7106
6.92	16.2094	1	6.92	16.7157
6.93	16.2131	1	6.93	16.7209
6.94	16.2169	1	6.94	16.726
6.95	16.2207	1	6.95	16.7312
6.96	16.2246	1	6.96	16.7364
6.97	16.2284	1	6.97	16.7416
6.98	16.2322	1	6.98	16.7469
6.99	16.2361	1	6.99	16.7521
7	16.24	1	7	16.7574
7.01	16.2439	1	7.01	16.7627
7.02	16.2478	1	7.02	16.768
7.03	16.2517	1	7.03	16.7734
7.04	16.2556	1	7.04	16.7787
7.05	16.2595	1	7.05	16.7841
7.06	16.2635	1	7.06	16.7895
7.07	16.2675	1	7.07	16.7949
7.08	16.2714	1	7.08	16.8003
7.09	16.2754	1	7.09	16.8058
7.1	16.2794	1	7.1	16.8113
7.11	16.2834	1	7.11	16.8168
7.12	16.2875	1	7.12	16.8223
7.13	16.2915	1	7.13	16.8278
7.14	16.2956	1	7.14	16.8334
7.15	16.2996	1	7.15	16.8389
7.16	16.3037	1	7.16	16.8445
7.17	16.3078	1	7.17	16.8501
7.18	16.3119	1	7.18	16.8557
7.19	16.3161	1	7.19	16.8614
7.2	16.3202	1	7.2	16.867
7.21	16.3243	1	7.21	16.8727
7.22	16.3285	1	7.22	16.8784
7.23	16.3327	1	7.23	16.8841
7.24	16.3368	1	7.24	16.8899
7.25	16.341	1	7.25	16.8956
7.26	16.3453	1	7.26	16.9014
7.27	16.3495	1	7.27	16.9072
7.28	16.3537	1	7.28	16.913
7.29	16.358	1	7.29	16.9188
7.3	16.3622	1	7.3	16.9246
7.31	16.3665	1	7.31	16.9305
7.32	16.3708	1	7.32	16.9364
7.33	16.3751	1	7.33	16.9423
7.34	16.3794	1	7.34	16.9482
7.35	16.3837	1	7.35	16.9541
7.36	16.3881	1	7.36	16.9601
7.37	16.3924	1	7.37	16.9661
7.38	16.3968	1	7.38	16.9721
7.39	16.4011	1	7.39	16.9781
7.4	16.4055	1	7.4	16.9841
7.41	16.4099	1	7.41	16.9901
7.42	16.4143	1	7.42	16.9962
7.43	16.4188	1	7.43	17.0023
7.44	16.4232	1	7.44	17.0084
7.45	16.4276	1	7.45	17.0145
7.46	16.4321	1	7.46	17.0206
7.47	16.4366	1	7.47	17.0267
7.48	16.4411	1	7.48	17.0329
7.49	16.4456	1	7.49	17.0391
7.5	16.4501	1	7.5	17.0453
7.51	16.4546	1	7.51	17.0515
7.52	16.4591	1	7.52	17.0577
7.53	16.4637	1	7.53	17.064
7.54	16.4682	1	7.54	17.0703
7.55	16.4728	1	7.55	17.0766
7.56	16.4774	1	7.56	17.0829
7.57	16.482	1	7.57	17.0892
7.58	16.4866	1	7.58	17.0955
7.59	16.4912	1	7.59	17.1019
7.6	16.4958	1	7.6	17.1083
7.61	16.5005	1	7.61	17.1146
7.62	16.5051	1	7.62	17.121
7.63	16.5098	1	7.63	17.1275
7.64	16.5145	1	7.64	17.1339
7.65	16.5192	1	7.65	17.1404
7.66	16.5239	1	7.66	17.1468
7.67	16.5286	1	7.67	17.1533
7.68	16.5333	1	7.68	17.1598
7.69	16.5381	1	7.69	17.1664
7.7	16.5428	1	7.7	17.1729
7.71	16.5476	1	7.71	17.1795
7.72	16.5524	1	7.72	17.186
7.73	16.5571	1	7.73	17.1926
7.74	16.5619	1	7.74	17.1992
7.75	16.5668	1	7.75	17.2059
7.76	16.5716	1	7.76	17.2125
7.77	16.5764	1	7.77	17.2191
7.78	16.5813	1	7.78	17.2258
7.79	16.5861	1	7.79	17.2325
7.8	16.591	1	7.8	17.2392
7.81	16.5959	1	7.81	17.2459
7.82	16.6008	1	7.82	17.2527
7.83	16.6057	1	7.83	17.2594
7.84	16.6106	1	7.84	17.2662
7.85	16.6155	1	7.85	17.273
7.86	16.6204	1	7.86	17.2798
7.87	16.6254	1	7.87	17.2866
7.88	16.6304	1	7.88	17.2934
7.89	16.6353	1	7.89	17.3003
7.9	16.6403	1	7.9	17.3071
7.91	16.6453	1	7.91	17.314
7.92	16.6503	1	7.92	17.3209
7.93	16.6553	1	7.93	17.3278
7.94	16.6604	1	7.94	17.3347
7.95	16.6654	1	7.95	17.3417
7.96	16.6705	1	7.96	17.3486
7.97	16.6755	1	7.97	17.3556
7.98	16.6806	1	7.98	17.3626
7.99	16.6857	1	7.99	17.3696
8	16.6908	1	8	17.3766
8.01	16.6959	1	8.01	17.3837
8.02	16.701	1	8.02	17.3907
8.03	16.7062	1	8.03	17.3978
8.04	16.7113	1	8.04	17.4049
8.05	16.7165	1	8.05	17.412
8.06	16.7216	1	8.06	17.4191
8.07	16.7268	1	8.07	17.4262
8.08	16.732	1	8.08	17.4333
8.09	16.7372	1	8.09	17.4405
8.1	16.7424	1	8.1	17.4477
8.11	16.7476	1	8.11	17.4548
8.12	16.7529	1	8.12	17.462
8.13	16.7581	1	8.13	17.4693
8.14	16.7634	1	8.14	17.4765
8.15	16.7686	1	8.15	17.4837
8.16	16.7739	1	8.16	17.491
8.17	16.7792	1	8.17	17.4983
8.18	16.7845	1	8.18	17.5055
8.19	16.7898	1	8.19	17.5128
8.2	16.7951	1	8.2	17.5202
8.21	16.8004	1	8.21	17.5275
8.22	16.8058	1	8.22	17.5348
8.23	16.8111	1	8.23	17.5422
8.24	16.8165	1	8.24	17.5496
8.25	16.8219	1	8.25	17.557
8.26	16.8273	1	8.26	17.5644
8.27	16.8327	1	8.27	17.5718
8.28	16.8381	1	8.28	17.5792
8.29	16.8435	1	8.29	17.5867
8.3	16.8489	1	8.3	17.5941
8.31	16.8543	1	8.31	17.6016
8.32	16.8598	1	8.32	17.6091
8.33	16.8653	1	8.33	17.6166
8.34	16.8707	1	8.34	17.6241
8.35	16.8762	1	8.35	17.6316
8.36	16.8817	1	8.36	17.6392
8.37	16.8872	1	8.37	17.6467
8.38	16.8927	1	8.38	17.6543
8.39	16.8982	1	8.39	17.6619
8.4	16.9038	1	8.4	17.6695
8.41	16.9093	1	8.41	17.6771
8.42	16.9149	1	8.42	17.6847
8.43	16.9204	1	8.43	17.6924
8.44	16.926	1	8.44	17.7
8.45	16.9316	1	8.45	17.7077
8.46	16.9372	1	8.46	17.7153
8.47	16.9428	1	8.47	17.723
8.48	16.9484	1	8.48	17.7307
8.49	16.9541	1	8.49	17.7385
8.5	16.9597	1	8.5	17.7462
8.51	16.9653	1	8.51	17.7539
8.52	16.971	1	8.52	17.7617
8.53	16.9767	1	8.53	17.7695
8.54	16.9823	1	8.54	17.7772
8.55	16.988	1	8.55	17.785
8.56	16.9937	1	8.56	17.7928
8.57	16.9994	1	8.57	17.8007
8.58	17.0052	1	8.58	17.8085
8.59	17.0109	1	8.59	17.8163
8.6	17.0166	1	8.6	17.8242
8.61	17.0224	1	8.61	17.8321
8.62	17.0281	1	8.62	17.84
8.63	17.0339	1	8.63	17.8479
8.64	17.0397	1	8.64	17.8558
8.65	17.0455	1	8.65	17.8637
8.66	17.0513	1	8.66	17.8716
8.67	17.0571	1	8.67	17.8796
8.68	17.0629	1	8.68	17.8875
8.69	17.0687	1	8.69	17.8955
8.7	17.0746	1	8.7	17.9035
8.71	17.0804	1	8.71	17.9115
8.72	17.0863	1	8.72	17.9195
8.73	17.0921	1	8.73	17.9275
8.74	17.098	1	8.74	17.9355
8.75	17.1039	1	8.75	17.9436
8.76	17.1098	1	8.76	17.9516
8.77	17.1157	1	8.77	17.9597
8.78	17.1216	1	8.78	17.9678
8.79	17.1276	1	8.79	17.9759
8.8	17.1335	1	8.8	17.984
8.81	17.1394	1	8.81	17.9921
8.82	17.1454	1	8.82	18.0002
8.83	17.1514	1	8.83	18.0084
8.84	17.1573	1	8.84	18.0165
8.85	17.1633	1	8.85	18.0247
8.86	17.1693	1	8.86	18.0328
8.87	17.1753	1	8.87	18.041
8.88	17.1813	1	8.88	18.0492
8.89	17.1874	1	8.89	18.0574
8.9	17.1934	1	8.9	18.0656
8.91	17.1994	1	8.91	18.0739
8.92	17.2055	1	8.92	18.0821
8.93	17.2115	1	8.93	18.0904
8.94	17.2176	1	8.94	18.0986
8.95	17.2237	1	8.95	18.1069
8.96	17.2298	1	8.96	18.1152
8.97	17.2359	1	8.97	18.1235
8.98	17.242	1	8.98	18.1318
8.99	17.2481	1	8.99	18.1401
9	17.2542	1	9	18.1484
9.01	17.2604	1	9.01	18.1568
9.02	17.2665	1	9.02	18.1651
9.03	17.2727	1	9.03	18.1735
9.04	17.2788	1	9.04	18.1818
9.05	17.285	1	9.05	18.1902
9.06	17.2912	1	9.06	18.1986
9.07	17.2974	1	9.07	18.207
9.08	17.3036	1	9.08	18.2154
9.09	17.3098	1	9.09	18.2238
9.1	17.316	1	9.1	18.2323
9.11	17.3222	1	9.11	18.2407
9.12	17.3284	1	9.12	18.2492
9.13	17.3347	1	9.13	18.2576
9.14	17.3409	1	9.14	18.2661
9.15	17.3472	1	9.15	18.2746
9.16	17.3535	1	9.16	18.2831
9.17	17.3597	1	9.17	18.2916
9.18	17.366	1	9.18	18.3001
9.19	17.3723	1	9.19	18.3086
9.2	17.3786	1	9.2	18.3171
9.21	17.3849	1	9.21	18.3257
9.22	17.3913	1	9.22	18.3342
9.23	17.3976	1	9.23	18.3428
9.24	17.4039	1	9.24	18.3513
9.25	17.4103	1	9.25	18.3599
9.26	17.4166	1	9.26	18.3685
9.27	17.423	1	9.27	18.3771
9.28	17.4294	1	9.28	18.3857
9.29	17.4358	1	9.29	18.3943
9.3	17.4422	1	9.3	18.403
9.31	17.4486	1	9.31	18.4116
9.32	17.455	1	9.32	18.4202
9.33	17.4614	1	9.33	18.4289
9.34	17.4678	1	9.34	18.4375
9.35	17.4742	1	9.35	18.4462
9.36	17.4807	1	9.36	18.4549
9.37	17.4871	1	9.37	18.4636
9.38	17.4936	1	9.38	18.4723
9.39	17.5001	1	9.39	18.481
9.4	17.5065	1	9.4	18.4897
9.41	17.513	1	9.41	18.4984
9.42	17.5195	1	9.42	18.5071
9.43	17.526	1	9.43	18.5159
9.44	17.5325	1	9.44	18.5246
9.45	17.539	1	9.45	18.5334
9.46	17.5456	1	9.46	18.5421
9.47	17.5521	1	9.47	18.5509
9.48	17.5586	1	9.48	18.5597
9.49	17.5652	1	9.49	18.5685
9.5	17.5717	1	9.5	18.5773
9.51	17.5783	1	9.51	18.5861
9.52	17.5849	1	9.52	18.5949
9.53	17.5915	1	9.53	18.6037
9.54	17.5981	1	9.54	18.6126
9.55	17.6047	1	9.55	18.6214
9.56	17.6113	1	9.56	18.6302
9.57	17.6179	1	9.57	18.6391
9.58	17.6245	1	9.58	18.6479
9.59	17.6311	1	9.59	18.6568
9.6	17.6378	1	9.6	18.6657
9.61	17.6444	1	9.61	18.6746
9.62	17.6511	1	9.62	18.6835
9.63	17.6577	1	9.63	18.6923
9.64	17.6644	1	9.64	18.7013
9.65	17.6711	1	9.65	18.7102
9.66	17.6777	1	9.66	18.7191
9.67	17.6844	1	9.67	18.728
9.68	17.6911	1	9.68	18.7369
9.69	17.6978	1	9.69	18.7459
9.7	17.7046	1	9.7	18.7548
9.71	17.7113	1	9.71	18.7638
9.72	17.718	1	9.72	18.7727
9.73	17.7247	1	9.73	18.7817
9.74	17.7315	1	9.74	18.7907
9.75	17.7382	1	9.75	18.7997
9.76	17.745	1	9.76	18.8086
9.77	17.7518	1	9.77	18.8176
9.78	17.7585	1	9.78	18.8266
9.79	17.7653	1	9.79	18.8356
9.8	17.7721	1	9.8	18.8446
9.81	17.7789	1	9.81	18.8537
9.82	17.7857	1	9.82	18.8627
9.83	17.7925	1	9.83	18.8717
9.84	17.7993	1	9.84	18.8808
9.85	17.8062	1	9.85	18.8898
9.86	17.813	1	9.86	18.8989
9.87	17.8198	1	9.87	18.9079
9.88	17.8267	1	9.88	18.917
9.89	17.8335	1	9.89	18.926
9.9	17.8404	1	9.9	18.9351
9.91	17.8473	1	9.91	18.9442
9.92	17.8541	1	9.92	18.9533
9.93	17.861	1	9.93	18.9624
9.94	17.8679	1	9.94	18.9715
9.95	17.8748	1	9.95	18.9806
9.96	17.8817	1	9.96	18.9897
9.97	17.8886	1	9.97	18.9988
9.98	17.8955	1	9.98	19.0079
9.99	17.9025	1	9.99	19.017
10	17.9094	1	10	19.0261
10.01	17.9163	1	10.01	19.0353
10.02	17.9233	1	10.02	19.0444
10.03	17.9302	1	10.03	19.0535
10.04	17.9372	1	10.04	19.0627
10.05	17.9442	1	10.05	19.0718
10.06	17.9511	1	10.06	19.081
10.07	17.9581	1	10.07	19.0902
10.08	17.9651	1	10.08	19.0993
10.09	17.9721	1	10.09	19.1085
10.1	17.9791	1	10.1	19.1177
10.11	17.9861	1	10.11	19.1268
10.12	17.9931	1	10.12	19.136
10.13	18.0001	1	10.13	19.1452
10.14	18.0071	1	10.14	19.1544
10.15	18.0142	1	10.15	19.1636
10.16	18.0212	1	10.16	19.1728
10.17	18.0283	1	10.17	19.182
10.18	18.0353	1	10.18	19.1912
10.19	18.0424	1	10.19	19.2004
10.2	18.0494	1	10.2	19.2096
10.21	18.0565	1	10.21	19.2189
10.22	18.0636	1	10.22	19.2281
10.23	18.0706	1	10.23	19.2373
10.24	18.0777	1	10.24	19.2466
10.25	18.0848	1	10.25	19.2558
10.26	18.0919	1	10.26	19.265
10.27	18.099	1	10.27	19.2743
10.28	18.1061	1	10.28	19.2835
10.29	18.1133	1	10.29	19.2928
10.3	18.1204	1	10.3	19.302
10.31	18.1275	1	10.31	19.3113
10.32	18.1347	1	10.32	19.3205
10.33	18.1418	1	10.33	19.3298
10.34	18.149	1	10.34	19.3391
10.35	18.1561	1	10.35	19.3483
10.36	18.1633	1	10.36	19.3576
10.37	18.1704	1	10.37	19.3669
10.38	18.1776	1	10.38	19.3761
10.39	18.1848	1	10.39	19.3854
10.4	18.192	1	10.4	19.3947
10.41	18.1992	1	10.41	19.404
10.42	18.2064	1	10.42	19.4133
10.43	18.2136	1	10.43	19.4226
10.44	18.2208	1	10.44	19.4318
10.45	18.228	1	10.45	19.4411
10.46	18.2352	1	10.46	19.4504
10.47	18.2424	1	10.47	19.4597
10.48	18.2497	1	10.48	19.469
10.49	18.2569	1	10.49	19.4783
10.5	18.2641	1	10.5	19.4876
10.51	18.2714	1	10.51	19.4969
10.52	18.2786	1	10.52	19.5062
10.53	18.2859	1	10.53	19.5156
10.54	18.2931	1	10.54	19.5249
10.55	18.3004	1	10.55	19.5342
10.56	18.3077	1	10.56	19.5435
10.57	18.315	1	10.57	19.5528
10.58	18.3223	1	10.58	19.5621
10.59	18.3295	1	10.59	19.5714
10.6	18.3368	1	10.6	19.5808
10.61	18.3441	1	10.61	19.5901
10.62	18.3514	1	10.62	19.5994
10.63	18.3588	1	10.63	19.6087
10.64	18.3661	1	10.64	19.618
10.65	18.3734	1	10.65	19.6274
10.66	18.3807	1	10.66	19.6367
10.67	18.388	1	10.67	19.646
10.68	18.3954	1	10.68	19.6553
10.69	18.4027	1	10.69	19.6647
10.7	18.4101	1	10.7	19.674
10.71	18.4174	1	10.71	19.6833
10.72	18.4248	1	10.72	19.6926
10.73	18.4321	1	10.73	19.702
10.74	18.4395	1	10.74	19.7113
10.75	18.4469	1	10.75	19.7206
10.76	18.4542	1	10.76	19.73
10.77	18.4616	1	10.77	19.7393
10.78	18.469	1	10.78	19.7486
10.79	18.4764	1	10.79	19.7579
10.8	18.4838	1	10.8	19.7673
10.81	18.4912	1	10.81	19.7766
10.82	18.4986	1	10.82	19.7859
10.83	18.506	1	10.83	19.7953
10.84	18.5134	1	10.84	19.8046
10.85	18.5208	1	10.85	19.8139
10.86	18.5282	1	10.86	19.8232
10.87	18.5357	1	10.87	19.8326
10.88	18.5431	1	10.88	19.8419
10.89	18.5505	1	10.89	19.8512
10.9	18.558	1	10.9	19.8605
10.91	18.5654	1	10.91	19.8699
10.92	18.5729	1	10.92	19.8792
10.93	18.5803	1	10.93	19.8885
10.94	18.5878	1	10.94	19.8978
10.95	18.5952	1	10.95	19.9071
10.96	18.6027	1	10.96	19.9164
10.97	18.6102	1	10.97	19.9258
10.98	18.6176	1	10.98	19.9351
10.99	18.6251	1	10.99	19.9444
11	18.6326	1	11	19.9537
11.01	18.6401	1	11.01	19.963
11.02	18.6476	1	11.02	19.9723
11.03	18.6551	1	11.03	19.9816
11.04	18.6626	1	11.04	19.9909
11.05	18.6701	1	11.05	20.0002
11.06	18.6776	1	11.06	20.0095
11.07	18.6851	1	11.07	20.0188
11.08	18.6926	1	11.08	20.0281
11.09	18.7001	1	11.09	20.0374
11.1	18.7076	1	11.1	20.0467
11.11	18.7152	1	11.11	20.056
11.12	18.7227	1	11.12	20.0653
11.13	18.7302	1	11.13	20.0745
11.14	18.7378	1	11.14	20.0838
11.15	18.7453	1	11.15	20.0931
11.16	18.7528	1	11.16	20.1024
11.17	18.7604	1	11.17	20.1116
11.18	18.7679	1	11.18	20.1209
11.19	18.7755	1	11.19	20.1302
11.2	18.783	1	11.2	20.1394
11.21	18.7906	1	11.21	20.1487
11.22	18.7982	1	11.22	20.1579
11.23	18.8057	1	11.23	20.1672
11.24	18.8133	1	11.24	20.1764
11.25	18.8209	1	11.25	20.1857
11.26	18.8285	1	11.26	20.1949
11.27	18.836	1	11.27	20.2042
11.28	18.8436	1	11.28	20.2134
11.29	18.8512	1	11.29	20.2226
11.3	18.8588	1	11.3	20.2319
11.31	18.8664	1	11.31	20.2411
11.32	18.874	1	11.32	20.2503
11.33	18.8816	1	11.33	20.2595
11.34	18.8892	1	11.34	20.2687
11.35	18.8968	1	11.35	20.2779
11.36	18.9044	1	11.36	20.2871
11.37	18.912	1	11.37	20.2963
11.38	18.9196	1	11.38	20.3055
11.39	18.9273	1	11.39	20.3147
11.4	18.9349	1	11.4	20.3239
11.41	18.9425	1	11.41	20.3331
11.42	18.9501	1	11.42	20.3422
11.43	18.9578	1	11.43	20.3514
11.44	18.9654	1	11.44	20.3606
11.45	18.973	1	11.45	20.3697
11.46	18.9807	1	11.46	20.3789
11.47	18.9883	1	11.47	20.388
11.48	18.9959	1	11.48	20.3972
11.49	19.0036	1	11.49	20.4063
11.5	19.0112	1	11.5	20.4154
11.51	19.0189	1	11.51	20.4246
11.52	19.0265	1	11.52	20.4337
11.53	19.0342	1	11.53	20.4428
11.54	19.0418	1	11.54	20.4519
11.55	19.0495	1	11.55	20.461
11.56	19.0572	1	11.56	20.4701
11.57	19.0648	1	11.57	20.4792
11.58	19.0725	1	11.58	20.4883
11.59	19.0802	1	11.59	20.4974
11.6	19.0878	1	11.6	20.5064
11.61	19.0955	1	11.61	20.5155
11.62	19.1032	1	11.62	20.5246
11.63	19.1108	1	11.63	20.5336
11.64	19.1185	1	11.64	20.5427
11.65	19.1262	1	11.65	20.5517
11.66	19.1339	1	11.66	20.5607
11.67	19.1416	1	11.67	20.5697
11.68	19.1493	1	11.68	20.5788
11.69	19.1569	1	11.69	20.5878
11.7	19.1646	1	11.7	20.5968
11.71	19.1723	1	11.71	20.6058
11.72	19.18	1	11.72	20.6148
11.73	19.1877	1	11.73	20.6238
11.74	19.1954	1	11.74	20.6327
11.75	19.2031	1	11.75	20.6417
11.76	19.2108	1	11.76	20.6507
11.77	19.2185	1	11.77	20.6596
11.78	19.2262	1	11.78	20.6686
11.79	19.2339	1	11.79	20.6775
11.8	19.2416	1	11.8	20.6864
11.81	19.2493	1	11.81	20.6953
11.82	19.2571	1	11.82	20.7042
11.83	19.2648	1	11.83	20.7132
11.84	19.2725	1	11.84	20.722
11.85	19.2802	1	11.85	20.7309
11.86	19.2879	1	11.86	20.7398
11.87	19.2956	1	11.87	20.7487
11.88	19.3033	1	11.88	20.7575
11.89	19.3111	1	11.89	20.7664
11.9	19.3188	1	11.9	20.7752
11.91	19.3265	1	11.91	20.7841
11.92	19.3342	1	11.92	20.7929
11.93	19.342	1	11.93	20.8017
11.94	19.3497	1	11.94	20.8105
11.95	19.3574	1	11.95	20.8193
11.96	19.3651	1	11.96	20.8281
11.97	19.3729	1	11.97	20.8369
11.98	19.3806	1	11.98	20.8457
11.99	19.3883	1	11.99	20.8544
12	19.396	1	12	20.8632
12.01	19.4038	1	12.01	20.8719
12.02	19.4115	1	12.02	20.8807
12.03	19.4192	1	12.03	20.8894
12.04	19.427	1	12.04	20.8981
12.05	19.4347	1	12.05	20.9068
12.06	19.4424	1	12.06	20.9155
12.07	19.4502	1	12.07	20.9242
12.08	19.4579	1	12.08	20.9328
12.09	19.4657	1	12.09	20.9415
12.1	19.4734	1	12.1	20.9501
12.11	19.4811	1	12.11	20.9588
12.12	19.4889	1	12.12	20.9674
12.13	19.4966	1	12.13	20.976
12.14	19.5043	1	12.14	20.9846
12.15	19.5121	1	12.15	20.9932
12.16	19.5198	1	12.16	21.0018
12.17	19.5276	1	12.17	21.0104
12.18	19.5353	1	12.18	21.019
12.19	19.543	1	12.19	21.0275
12.2	19.5508	1	12.2	21.036
12.21	19.5585	1	12.21	21.0446
12.22	19.5663	1	12.22	21.0531
12.23	19.574	1	12.23	21.0616
12.24	19.5817	1	12.24	21.0701
12.25	19.5895	1	12.25	21.0786
12.26	19.5972	1	12.26	21.087
12.27	19.6049	1	12.27	21.0955
12.28	19.6127	1	12.28	21.1039
12.29	19.6204	1	12.29	21.1124
12.3	19.6282	1	12.3	21.1208
12.31	19.6359	1	12.31	21.1292
12.32	19.6436	1	12.32	21.1376
12.33	19.6514	1	12.33	21.146
12.34	19.6591	1	12.34	21.1544
12.35	19.6668	1	12.35	21.1627
12.36	19.6746	1	12.36	21.1711
12.37	19.6823	1	12.37	21.1794
12.38	19.6901	1	12.38	21.1877
12.39	19.6978	1	12.39	21.196
12.4	19.7055	1	12.4	21.2043
12.41	19.7133	1	12.41	21.2126
12.42	19.721	1	12.42	21.2209
12.43	19.7287	1	12.43	21.2291
12.44	19.7365	1	12.44	21.2374
12.45	19.7442	1	12.45	21.2456
12.46	19.7519	1	12.46	21.2538
12.47	19.7596	1	12.47	21.262
12.48	19.7674	1	12.48	21.2702
12.49	19.7751	1	12.49	21.2783
12.5	19.7828	1	12.5	21.2865
12.51	19.7905	1	12.51	21.2946
12.52	19.7983	1	12.52	21.3028
12.53	19.806	1	12.53	21.3109
12.54	19.8137	1	12.54	21.319
12.55	19.8214	1	12.55	21.3271
12.56	19.8291	1	12.56	21.3351
12.57	19.8369	1	12.57	21.3432
12.58	19.8446	1	12.58	21.3512
12.59	19.8523	1	12.59	21.3593
12.6	19.86	1	12.6	21.3673
12.61	19.8677	1	12.61	21.3753
12.62	19.8754	1	12.62	21.3832
12.63	19.8831	1	12.63	21.3912
12.64	19.8908	1	12.64	21.3992
12.65	19.8985	1	12.65	21.4071
12.66	19.9063	1	12.66	21.415
12.67	19.914	1	12.67	21.4229
12.68	19.9217	1	12.68	21.4308
12.69	19.9294	1	12.69	21.4387
12.7	19.937	1	12.7	21.4465
12.71	19.9447	1	12.71	21.4544
12.72	19.9524	1	12.72	21.4622
12.73	19.9601	1	12.73	21.47
12.74	19.9678	1	12.74	21.4778
12.75	19.9755	1	12.75	21.4856
12.76	19.9832	1	12.76	21.4933
12.77	19.9909	1	12.77	21.5011
12.78	19.9986	1	12.78	21.5088
12.79	20.0062	1	12.79	21.5165
12.8	20.0139	1	12.8	21.5242
12.81	20.0216	1	12.81	21.5319
12.82	20.0293	1	12.82	21.5395
12.83	20.0369	1	12.83	21.5472
12.84	20.0446	1	12.84	21.5548
12.85	20.0523	1	12.85	21.5624
12.86	20.0599	1	12.86	21.57
12.87	20.0676	1	12.87	21.5775
12.88	20.0752	1	12.88	21.5851
12.89	20.0829	1	12.89	21.5926
12.9	20.0905	1	12.9	21.6001
12.91	20.0982	1	12.91	21.6076
12.92	20.1058	1	12.92	21.6151
12.93	20.1135	1	12.93	21.6226
12.94	20.1211	1	12.94	21.63
12.95	20.1288	1	12.95	21.6375
12.96	20.1364	1	12.96	21.6449
12.97	20.144	1	12.97	21.6523
12.98	20.1517	1	12.98	21.6596
12.99	20.1593	1	12.99	21.667
13	20.1669	1	13	21.6743
13.01	20.1745	1	13.01	21.6816
13.02	20.1822	1	13.02	21.6889
13.03	20.1898	1	13.03	21.6962
13.04	20.1974	1	13.04	21.7035
13.05	20.205	1	13.05	21.7107
13.06	20.2126	1	13.06	21.7179
13.07	20.2202	1	13.07	21.7251
13.08	20.2278	1	13.08	21.7323
13.09	20.2354	1	13.09	21.7395
13.1	20.243	1	13.1	21.7466
13.11	20.2506	1	13.11	21.7537
13.12	20.2582	1	13.12	21.7608
13.13	20.2658	1	13.13	21.7679
13.14	20.2733	1	13.14	21.775
13.15	20.2809	1	13.15	21.782
13.16	20.2885	1	13.16	21.789
13.17	20.296	1	13.17	21.796
13.18	20.3036	1	13.18	21.803
13.19	20.3112	1	13.19	21.81
13.2	20.3187	1	13.2	21.8169
13.21	20.3263	1	13.21	21.8238
13.22	20.3338	1	13.22	21.8307
13.23	20.3414	1	13.23	21.8376
13.24	20.3489	1	13.24	21.8445
13.25	20.3565	1	13.25	21.8513
13.26	20.364	1	13.26	21.8581
13.27	20.3715	1	13.27	21.8649
13.28	20.379	1	13.28	21.8717
13.29	20.3866	1	13.29	21.8784
13.3	20.3941	1	13.3	21.8851
13.31	20.4016	1	13.31	21.8918
13.32	20.4091	1	13.32	21.8985
13.33	20.4166	1	13.33	21.9052
13.34	20.4241	1	13.34	21.9118
13.35	20.4316	1	13.35	21.9185
13.36	20.4391	1	13.36	21.925
13.37	20.4466	1	13.37	21.9316
13.38	20.454	1	13.38	21.9382
13.39	20.4615	1	13.39	21.9447
13.4	20.469	1	13.4	21.9512
13.41	20.4765	1	13.41	21.9577
13.42	20.4839	1	13.42	21.9642
13.43	20.4914	1	13.43	21.9706
13.44	20.4988	1	13.44	21.977
13.45	20.5063	1	13.45	21.9834
13.46	20.5137	1	13.46	21.9898
13.47	20.5212	1	13.47	21.9961
13.48	20.5286	1	13.48	22.0024
13.49	20.536	1	13.49	22.0087
13.5	20.5434	1	13.5	22.015
13.51	20.5509	1	13.51	22.0213
13.52	20.5583	1	13.52	22.0275
13.53	20.5657	1	13.53	22.0337
13.54	20.5731	1	13.54	22.0399
13.55	20.5805	1	13.55	22.046
13.56	20.5879	1	13.56	22.0522
13.57	20.5952	1	13.57	22.0583
13.58	20.6026	1	13.58	22.0644
13.59	20.61	1	13.59	22.0704
13.6	20.6174	1	13.6	22.0765
13.61	20.6247	1	13.61	22.0825
13.62	20.6321	1	13.62	22.0885
13.63	20.6394	1	13.63	22.0944
13.64	20.6468	1	13.64	22.1004
13.65	20.6541	1	13.65	22.1063
13.66	20.6615	1	13.66	22.1121
13.67	20.6688	1	13.67	22.118
13.68	20.6761	1	13.68	22.1238
13.69	20.6834	1	13.69	22.1297
13.7	20.6907	1	13.7	22.1354
13.71	20.698	1	13.71	22.1412
13.72	20.7053	1	13.72	22.1469
13.73	20.7126	1	13.73	22.1526
13.74	20.7199	1	13.74	22.1583
13.75	20.7272	1	13.75	22.164
13.76	20.7345	1	13.76	22.1696
13.77	20.7417	1	13.77	22.1752
13.78	20.749	1	13.78	22.1808
13.79	20.7563	1	13.79	22.1864
13.8	20.7635	1	13.8	22.1919
13.81	20.7708	1	13.81	22.1974
13.82	20.778	1	13.82	22.2028
13.83	20.7852	1	13.83	22.2083
13.84	20.7924	1	13.84	22.2137
13.85	20.7997	1	13.85	22.2191
13.86	20.8069	1	13.86	22.2245
13.87	20.8141	1	13.87	22.2298
13.88	20.8213	1	13.88	22.2351
13.89	20.8285	1	13.89	22.2404
13.9	20.8356	1	13.9	22.2457
13.91	20.8428	1	13.91	22.2509
13.92	20.85	1	13.92	22.2561
13.93	20.8571	1	13.93	22.2613
13.94	20.8643	1	13.94	22.2664
13.95	20.8714	1	13.95	22.2715
13.96	20.8786	1	13.96	22.2766
13.97	20.8857	1	13.97	22.2817
13.98	20.8928	1	13.98	22.2867
13.99	20.9	1	13.99	22.2917
14	20.9071	1	14	22.2967
14.01	20.9142	1	14.01	22.3017
14.02	20.9213	1	14.02	22.3066
14.03	20.9284	1	14.03	22.3115
14.04	20.9354	1	14.04	22.3163
14.05	20.9425	1	14.05	22.3212
14.06	20.9496	1	14.06	22.326
14.07	20.9566	1	14.07	22.3307
14.08	20.9637	1	14.08	22.3355
14.09	20.9707	1	14.09	22.3402
14.1	20.9778	1	14.1	22.3449
14.11	20.9848	1	14.11	22.3496
14.12	20.9918	1	14.12	22.3542
14.13	20.9988	1	14.13	22.3588
14.14	21.0058	1	14.14	22.3634
14.15	21.0128	1	14.15	22.3679
14.16	21.0198	1	14.16	22.3724
14.17	21.0268	1	14.17	22.3769
14.18	21.0338	1	14.18	22.3814
14.19	21.0407	1	14.19	22.3858
14.2	21.0477	1	14.2	22.3902
14.21	21.0546	1	14.21	22.3945
14.22	21.0616	1	14.22	22.3989
14.23	21.0685	1	14.23	22.4032
14.24	21.0754	1	14.24	22.4074
14.25	21.0823	1	14.25	22.4117
14.26	21.0892	1	14.26	22.4159
14.27	21.0961	1	14.27	22.4201
14.28	21.103	1	14.28	22.4242
14.29	21.1099	1	14.29	22.4283
14.3	21.1168	1	14.3	22.4324
14.31	21.1236	1	14.31	22.4365
14.32	21.1305	1	14.32	22.4405
14.33	21.1373	1	14.33	22.4445
14.34	21.1442	1	14.34	22.4484
14.35	21.151	1	14.35	22.4524
14.36	21.1578	1	14.36	22.4563
14.37	21.1646	1	14.37	22.4601
14.38	21.1714	1	14.38	22.464
14.39	21.1782	1	14.39	22.4678
14.4	21.185	1	14.4	22.4715
14.41	21.1917	1	14.41	22.4753
14.42	21.1985	1	14.42	22.479
14.43	21.2053	1	14.43	22.4826
14.44	21.212	1	14.44	22.4863
14.45	21.2187	1	14.45	22.4899
14.46	21.2255	1	14.46	22.4935
14.47	21.2322	1	14.47	22.497
14.48	21.2389	1	14.48	22.5005
14.49	21.2456	1	14.49	22.504
14.5	21.2523	1	14.5	22.5074
14.51	21.2589	1	14.51	22.5108
14.52	21.2656	1	14.52	22.5142
14.53	21.2723	1	14.53	22.5176
14.54	21.2789	1	14.54	22.5209
14.55	21.2855	1	14.55	22.5241
14.56	21.2922	1	14.56	22.5274
14.57	21.2988	1	14.57	22.5306
14.58	21.3054	1	14.58	22.5338
14.59	21.312	1	14.59	22.5369
14.6	21.3186	1	14.6	22.54
14.61	21.3251	1	14.61	22.5431
14.62	21.3317	1	14.62	22.5461
14.63	21.3383	1	14.63	22.5491
14.64	21.3448	1	14.64	22.5521
14.65	21.3514	1	14.65	22.555
14.66	21.3579	1	14.66	22.5579
14.67	21.3644	1	14.67	22.5608
14.68	21.3709	1	14.68	22.5636
14.69	21.3774	1	14.69	22.5664
14.7	21.3839	1	14.7	22.5692
14.71	21.3903	1	14.71	22.5719
14.72	21.3968	1	14.72	22.5746
14.73	21.4033	1	14.73	22.5773
14.74	21.4097	1	14.74	22.5799
14.75	21.4161	1	14.75	22.5825
14.76	21.4225	1	14.76	22.5851
14.77	21.4289	1	14.77	22.5876
14.78	21.4353	1	14.78	22.5901
14.79	21.4417	1	14.79	22.5925
14.8	21.4481	1	14.8	22.5949
14.81	21.4545	1	14.81	22.5973
14.82	21.4608	1	14.82	22.5996
14.83	21.4672	1	14.83	22.6019
14.84	21.4735	1	14.84	22.6042
14.85	21.4798	1	14.85	22.6064
14.86	21.4861	1	14.86	22.6086
14.87	21.4924	1	14.87	22.6108
14.88	21.4987	1	14.88	22.6129
14.89	21.505	1	14.89	22.615
14.9	21.5112	1	14.9	22.617
14.91	21.5175	1	14.91	22.619
14.92	21.5237	1	14.92	22.621
14.93	21.5299	1	14.93	22.623
14.94	21.5361	1	14.94	22.6249
14.95	21.5423	1	14.95	22.6267
14.96	21.5485	1	14.96	22.6285
14.97	21.5547	1	14.97	22.6303
14.98	21.5609	1	14.98	22.6321
14.99	21.567	1	14.99	22.6338
15	21.5732	1	15	22.6355
15.01	21.5793	1	15.01	22.6371
15.02	21.5854	1	15.02	22.6387
15.03	21.5915	1	15.03	22.6403
15.04	21.5976	1	15.04	22.6418
15.05	21.6037	1	15.05	22.6433
15.06	21.6098	1	15.06	22.6448
15.07	21.6158	1	15.07	22.6462
15.08	21.6219	1	15.08	22.6476
15.09	21.6279	1	15.09	22.6489
15.1	21.6339	1	15.1	22.6502
15.11	21.6399	1	15.11	22.6514
15.12	21.6459	1	15.12	22.6527
15.13	21.6519	1	15.13	22.6539
15.14	21.6579	1	15.14	22.655
15.15	21.6638	1	15.15	22.6561
15.16	21.6698	1	15.16	22.6572
15.17	21.6757	1	15.17	22.6582
15.18	21.6816	1	15.18	22.6592
15.19	21.6875	1	15.19	22.6601
15.2	21.6934	1	15.2	22.6611
15.21	21.6993	1	15.21	22.6619
15.22	21.7051	1	15.22	22.6628
15.23	21.711	1	15.23	22.6636
15.24	21.7168	1	15.24	22.6643
15.25	21.7226	1	15.25	22.665
15.26	21.7285	1	15.26	22.6657
15.27	21.7342	1	15.27	22.6663
15.28	21.74	1	15.28	22.6669
15.29	21.7458	1	15.29	22.6675
15.3	21.7516	1	15.3	22.668
15.31	21.7573	1	15.31	22.6685
15.32	21.763	1	15.32	22.6689
15.33	21.7687	1	15.33	22.6693
15.34	21.7744	1	15.34	22.6697
15.35	21.7801	1	15.35	22.67
15.36	21.7858	1	15.36	22.6703
15.37	21.7915	1	15.37	22.6705
15.38	21.7971	1	15.38	22.6707
15.39	21.8027	1	15.39	22.6708
15.4	21.8084	1	15.4	22.6709
15.41	21.814	1	15.41	22.671
15.42	21.8196	1	15.42	22.6711
15.43	21.8251	1	15.43	22.671
15.44	21.8307	1	15.44	22.671
15.45	21.8362	1	15.45	22.6709
15.46	21.8418	1	15.46	22.6708
15.47	21.8473	1	15.47	22.6706
15.48	21.8528	1	15.48	22.6704
15.49	21.8583	1	15.49	22.6701
15.5	21.8638	1	15.5	22.6698
15.51	21.8692	1	15.51	22.6695
15.52	21.8747	1	15.52	22.6691
15.53	21.8801	1	15.53	22.6687
15.54	21.8855	1	15.54	22.6682
15.55	21.8909	1	15.55	22.6677
15.56	21.8963	1	15.56	22.6671
15.57	21.9017	1	15.57	22.6666
15.58	21.907	1	15.58	22.6659
15.59	21.9124	1	15.59	22.6652
15.6	21.9177	1	15.6	22.6645
15.61	21.923	1	15.61	22.6638
15.62	21.9283	1	15.62	22.663
15.63	21.9336	1	15.63	22.6621
15.64	21.9389	1	15.64	22.6612
15.65	21.9441	1	15.65	22.6603
15.66	21.9493	1	15.66	22.6593
15.67	21.9546	1	15.67	22.6583
15.68	21.9598	1	15.68	22.6573
15.69	21.965	1	15.69	22.6562
15.7	21.9701	1	15.7	22.655
15.71	21.9753	1	15.71	22.6538
15.72	21.9804	1	15.72	22.6526
15.73	21.9856	1	15.73	22.6513
15.74	21.9907	1	15.74	22.65
15.75	21.9958	1	15.75	22.6486
15.76	22.0008	1	15.76	22.6472
15.77	22.0059	1	15.77	22.6458
15.78	22.011	1	15.78	22.6443
15.79	22.016	1	15.79	22.6428
15.8	22.021	1	15.8	22.6412
15.81	22.026	1	15.81	22.6396
15.82	22.031	1	15.82	22.6379
15.83	22.036	1	15.83	22.6362
15.84	22.0409	1	15.84	22.6344
15.85	22.0458	1	15.85	22.6327
15.86	22.0508	1	15.86	22.6308
15.87	22.0557	1	15.87	22.6289
15.88	22.0605	1	15.88	22.627
15.89	22.0654	1	15.89	22.625
15.9	22.0703	1	15.9	22.623
15.91	22.0751	1	15.91	22.6209
15.92	22.0799	1	15.92	22.6188
15.93	22.0847	1	15.93	22.6167
15.94	22.0895	1	15.94	22.6145
15.95	22.0943	1	15.95	22.6123
15.96	22.099	1	15.96	22.61
15.97	22.1038	1	15.97	22.6076
15.98	22.1085	1	15.98	22.6053
15.99	22.1132	1	15.99	22.6028
16	22.1179	1	16	22.6004
16.01	22.1225	1	16.01	22.5979
16.02	22.1272	1	16.02	22.5953
16.03	22.1318	1	16.03	22.5927
16.04	22.1364	1	16.04	22.5901
16.05	22.141	1	16.05	22.5874
16.06	22.1456	1	16.06	22.5847
16.07	22.1502	1	16.07	22.5819
16.08	22.1547	1	16.08	22.579
16.09	22.1593	1	16.09	22.5762
16.1	22.1638	1	16.1	22.5733
16.11	22.1683	1	16.11	22.5703
16.12	22.1727	1	16.12	22.5673
16.13	22.1772	1	16.13	22.5642
16.14	22.1816	1	16.14	22.5611
16.15	22.1861	1	16.15	22.558
16.16	22.1905	1	16.16	22.5548
16.17	22.1948	1	16.17	22.5516
16.18	22.1992	1	16.18	22.5483
16.19	22.2036	1	16.19	22.545
16.2	22.2079	1	16.2	22.5416
16.21	22.2122	1	16.21	22.5382
16.22	22.2165	1	16.22	22.5347
16.23	22.2208	1	16.23	22.5312
16.24	22.2251	1	16.24	22.5276
16.25	22.2293	1	16.25	22.524
16.26	22.2335	1	16.26	22.5204
16.27	22.2377	1	16.27	22.5167
16.28	22.2419	1	16.28	22.5129
16.29	22.2461	1	16.29	22.5091
16.3	22.2502	1	16.3	22.5053
16.31	22.2544	1	16.31	22.5014
16.32	22.2585	1	16.32	22.4975
16.33	22.2626	1	16.33	22.4935
16.34	22.2666	1	16.34	22.4895
16.35	22.2707	1	16.35	22.4854
16.36	22.2747	1	16.36	22.4813
16.37	22.2788	1	16.37	22.4771
16.38	22.2828	1	16.38	22.4729
16.39	22.2867	1	16.39	22.4686
16.4	22.2907	1	16.4	22.4643
16.41	22.2946	1	16.41	22.4599
16.42	22.2986	1	16.42	22.4555
16.43	22.3025	1	16.43	22.4511
16.44	22.3064	1	16.44	22.4466
16.45	22.3102	1	16.45	22.442
16.46	22.3141	1	16.46	22.4375
16.47	22.3179	1	16.47	22.4328
16.48	22.3217	1	16.48	22.4281
16.49	22.3255	1	16.49	22.4234
16.5	22.3293	1	16.5	22.4186
16.51	22.333	1	16.51	22.4138
16.52	22.3367	1	16.52	22.4089
16.53	22.3405	1	16.53	22.404
16.54	22.3441	1	16.54	22.399
16.55	22.3478	1	16.55	22.394
16.56	22.3515	1	16.56	22.3889
16.57	22.3551	1	16.57	22.3838
16.58	22.3587	1	16.58	22.3786
16.59	22.3623	1	16.59	22.3734
16.6	22.3659	1	16.6	22.3681
16.61	22.3694	1	16.61	22.3628
16.62	22.3729	1	16.62	22.3575
16.63	22.3765	1	16.63	22.3521
16.64	22.38	1	16.64	22.3466
16.65	22.3834	1	16.65	22.3411
16.66	22.3869	1	16.66	22.3356
16.67	22.3903	1	16.67	22.33
16.68	22.3937	1	16.68	22.3243
16.69	22.3971	1	16.69	22.3186
16.7	22.4005	1	16.7	22.3129
16.71	22.4038	1	16.71	22.3071
16.72	22.4071	1	16.72	22.3012
16.73	22.4105	1	16.73	22.2953
16.74	22.4137	1	16.74	22.2894
16.75	22.417	1	16.75	22.2834
16.76	22.4202	1	16.76	22.2774
16.77	22.4235	1	16.77	22.2713
16.78	22.4267	1	16.78	22.2652
16.79	22.4299	1	16.79	22.259
16.8	22.433	1	16.8	22.2527
16.81	22.4362	1	16.81	22.2465
16.82	22.4393	1	16.82	22.2401
16.83	22.4424	1	16.83	22.2338
16.84	22.4455	1	16.84	22.2273
16.85	22.4485	1	16.85	22.2209
16.86	22.4515	1	16.86	22.2143
16.87	22.4546	1	16.87	22.2077
16.88	22.4575	1	16.88	22.2011
16.89	22.4605	1	16.89	22.1945
16.9	22.4635	1	16.9	22.1877
16.91	22.4664	1	16.91	22.181
16.92	22.4693	1	16.92	22.1741
16.93	22.4722	1	16.93	22.1673
16.94	22.475	1	16.94	22.1603
16.95	22.4779	1	16.95	22.1534
16.96	22.4807	1	16.96	22.1464
16.97	22.4835	1	16.97	22.1393
16.98	22.4863	1	16.98	22.1322
16.99	22.489	1	16.99	22.125
17	22.4918	1	17	22.1178
17.01	22.4945	1	17.01	22.1105
17.02	22.4972	1	17.02	22.1032
17.03	22.4998	1	17.03	22.0959
17.04	22.5025	1	17.04	22.0884
17.05	22.5051	1	17.05	22.081
17.06	22.5077	1	17.06	22.0735
17.07	22.5103	1	17.07	22.0659
17.08	22.5128	1	17.08	22.0583
17.09	22.5154	1	17.09	22.0506
17.1	22.5179	1	17.1	22.0429
17.11	22.5203	1	17.11	22.0352
17.12	22.5228	1	17.12	22.0274
17.13	22.5253	1	17.13	22.0195
17.14	22.5277	1	17.14	22.0116
17.15	22.5301	1	17.15	22.0036
17.16	22.5324	1	17.16	21.9956
17.17	22.5348	1	17.17	21.9876
17.18	22.5371	1	17.18	21.9794
17.19	22.5394	1	17.19	21.9713
17.2	22.5417	1	17.2	21.9631
17.21	22.544	1	17.21	21.9548
17.22	22.5462	1	17.22	21.9465
17.23	22.5484	1	17.23	21.9381
17.24	22.5506	1	17.24	21.9297
17.25	22.5528	1	17.25	21.9213
17.26	22.5549	1	17.26	21.9128
17.27	22.5571	1	17.27	21.9042
17.28	22.5592	1	17.28	21.8956
17.29	22.5612	1	17.29	21.887
17.3	22.5633	1	17.3	21.8782
17.31	22.5653	1	17.31	21.8695
17.32	22.5673	1	17.32	21.8607
17.33	22.5693	1	17.33	21.8518
17.34	22.5713	1	17.34	21.8429
17.35	22.5732	1	17.35	21.834
17.36	22.5751	1	17.36	21.8249
17.37	22.577	1	17.37	21.8159
17.38	22.5789	1	17.38	21.8068
17.39	22.5807	1	17.39	21.7976
17.4	22.5825	1	17.4	21.7884
17.41	22.5843	1	17.41	21.7792
17.42	22.5861	1	17.42	21.7698
17.43	22.5878	1	17.43	21.7605
17.44	22.5895	1	17.44	21.7511
17.45	22.5912	1	17.45	21.7416
17.46	22.5929	1	17.46	21.7321
17.47	22.5946	1	17.47	21.7225
17.48	22.5962	1	17.48	21.7129
17.49	22.5978	1	17.49	21.7033
17.5	22.5994	1	17.5	21.6936
17.51	22.6009	1	17.51	21.6838
17.52	22.6024	1	17.52	21.674
17.53	22.6039	1	17.53	21.6641
17.54	22.6054	1	17.54	21.6542
17.55	22.6069	1	17.55	21.6443
17.56	22.6083	1	17.56	21.6343
17.57	22.6097	1	17.57	21.6242
17.58	22.6111	1	17.58	21.6141
17.59	22.6124	1	17.59	21.6039
17.6	22.6138	1	17.6	21.5937
17.61	22.6151	1	17.61	21.5834
17.62	22.6164	1	17.62	21.5731
17.63	22.6176	1	17.63	21.5628
17.64	22.6189	1	17.64	21.5524
17.65	22.6201	1	17.65	21.5419
17.66	22.6212	1	17.66	21.5314
17.67	22.6224	1	17.67	21.5208
17.68	22.6235	1	17.68	21.5102
17.69	22.6246	1	17.69	21.4995
17.7	22.6257	1	17.7	21.4888
17.71	22.6268	1	17.71	21.4781
17.72	22.6278	1	17.72	21.4673
17.73	22.6288	1	17.73	21.4564
17.74	22.6298	1	17.74	21.4455
17.75	22.6308	1	17.75	21.4345
17.76	22.6317	1	17.76	21.4235
17.77	22.6326	1	17.77	21.4124
17.78	22.6335	1	17.78	21.4013
17.79	22.6343	1	17.79	21.3902
17.8	22.6352	1	17.8	21.3789
17.81	22.636	1	17.81	21.3677
17.82	22.6367	1	17.82	21.3564
17.83	22.6375	1	17.83	21.345
17.84	22.6382	1	17.84	21.3336
17.85	22.6389	1	17.85	21.3221
17.86	22.6396	1	17.86	21.3106
17.87	22.6403	1	17.87	21.2991
17.88	22.6409	1	17.88	21.2874
17.89	22.6415	1	17.89	21.2758
17.9	22.642	1	17.9	21.2641
17.91	22.6426	1	17.91	21.2523
17.92	22.6431	1	17.92	21.2405
17.93	22.6436	1	17.93	21.2286
17.94	22.6441	1	17.94	21.2167
17.95	22.6445	1	17.95	21.2048
17.96	22.6449	1	17.96	21.1927
17.97	22.6453	1	17.97	21.1807
17.98	22.6457	1	17.98	21.1686
17.99	22.646	1	17.99	21.1564
18	22.6463	1	18	21.1442
		2	1	16.5216
		2	1.01	16.5102
		2	1.02	16.4989
		2	1.03	16.4876
		2	1.04	16.4763
		2	1.05	16.4651
		2	1.06	16.454
		2	1.07	16.4429
		2	1.08	16.4318
		2	1.09	16.4208
		2	1.1	16.4099
		2	1.11	16.399
		2	1.12	16.3881
		2	1.13	16.3773
		2	1.14	16.3666
		2	1.15	16.3559
		2	1.16	16.3452
		2	1.17	16.3346
		2	1.18	16.324
		2	1.19	16.3135
		2	1.2	16.3031
		2	1.21	16.2927
		2	1.22	16.2823
		2	1.23	16.272
		2	1.24	16.2617
		2	1.25	16.2515
		2	1.26	16.2413
		2	1.27	16.2312
		2	1.28	16.2211
		2	1.29	16.2111
		2	1.3	16.2011
		2	1.31	16.1911
		2	1.32	16.1812
		2	1.33	16.1714
		2	1.34	16.1616
		2	1.35	16.1518
		2	1.36	16.1421
		2	1.37	16.1325
		2	1.38	16.1229
		2	1.39	16.1133
		2	1.4	16.1038
		2	1.41	16.0943
		2	1.42	16.0848
		2	1.43	16.0755
		2	1.44	16.0661
		2	1.45	16.0568
		2	1.46	16.0476
		2	1.47	16.0384
		2	1.48	16.0292
		2	1.49	16.0201
		2	1.5	16.011
		2	1.51	16.002
		2	1.52	15.993
		2	1.53	15.984
		2	1.54	15.9752
		2	1.55	15.9663
		2	1.56	15.9575
		2	1.57	15.9487
		2	1.58	15.94
		2	1.59	15.9313
		2	1.6	15.9227
		2	1.61	15.9141
		2	1.62	15.9056
		2	1.63	15.8971
		2	1.64	15.8886
		2	1.65	15.8802
		2	1.66	15.8718
		2	1.67	15.8635
		2	1.68	15.8552
		2	1.69	15.8469
		2	1.7	15.8387
		2	1.71	15.8306
		2	1.72	15.8224
		2	1.73	15.8144
		2	1.74	15.8063
		2	1.75	15.7983
		2	1.76	15.7904
		2	1.77	15.7825
		2	1.78	15.7746
		2	1.79	15.7668
		2	1.8	15.759
		2	1.81	15.7512
		2	1.82	15.7435
		2	1.83	15.7359
		2	1.84	15.7283
		2	1.85	15.7207
		2	1.86	15.7131
		2	1.87	15.7056
		2	1.88	15.6982
		2	1.89	15.6908
		2	1.9	15.6834
		2	1.91	15.676
		2	1.92	15.6687
		2	1.93	15.6615
		2	1.94	15.6543
		2	1.95	15.6471
		2	1.96	15.64
		2	1.97	15.6329
		2	1.98	15.6258
		2	1.99	15.6188
		2	2	15.6118
		2	2.01	15.6049
		2	2.02	15.598
		2	2.03	15.5911
		2	2.04	15.5843
		2	2.05	15.5775
		2	2.06	15.5707
		2	2.07	15.564
		2	2.08	15.5574
		2	2.09	15.5507
		2	2.1	15.5442
		2	2.11	15.5376
		2	2.12	15.5311
		2	2.13	15.5246
		2	2.14	15.5182
		2	2.15	15.5118
		2	2.16	15.5054
		2	2.17	15.4991
		2	2.18	15.4928
		2	2.19	15.4866
		2	2.2	15.4804
		2	2.21	15.4742
		2	2.22	15.4681
		2	2.23	15.462
		2	2.24	15.4559
		2	2.25	15.4499
		2	2.26	15.4439
		2	2.27	15.438
		2	2.28	15.4321
		2	2.29	15.4262
		2	2.3	15.4203
		2	2.31	15.4145
		2	2.32	15.4088
		2	2.33	15.4031
		2	2.34	15.3974
		2	2.35	15.3917
		2	2.36	15.3861
		2	2.37	15.3805
		2	2.38	15.375
		2	2.39	15.3695
		2	2.4	15.364
		2	2.41	15.3586
		2	2.42	15.3532
		2	2.43	15.3478
		2	2.44	15.3425
		2	2.45	15.3372
		2	2.46	15.3319
		2	2.47	15.3267
		2	2.48	15.3215
		2	2.49	15.3164
		2	2.5	15.3112
		2	2.51	15.3062
		2	2.52	15.3011
		2	2.53	15.2961
		2	2.54	15.2911
		2	2.55	15.2862
		2	2.56	15.2813
		2	2.57	15.2764
		2	2.58	15.2716
		2	2.59	15.2668
		2	2.6	15.262
		2	2.61	15.2573
		2	2.62	15.2526
		2	2.63	15.2479
		2	2.64	15.2433
		2	2.65	15.2387
		2	2.66	15.2341
		2	2.67	15.2296
		2	2.68	15.2251
		2	2.69	15.2207
		2	2.7	15.2162
		2	2.71	15.2118
		2	2.72	15.2075
		2	2.73	15.2032
		2	2.74	15.1989
		2	2.75	15.1946
		2	2.76	15.1904
		2	2.77	15.1862
		2	2.78	15.182
		2	2.79	15.1779
		2	2.8	15.1738
		2	2.81	15.1698
		2	2.82	15.1657
		2	2.83	15.1618
		2	2.84	15.1578
		2	2.85	15.1539
		2	2.86	15.15
		2	2.87	15.1461
		2	2.88	15.1423
		2	2.89	15.1385
		2	2.9	15.1347
		2	2.91	15.131
		2	2.92	15.1273
		2	2.93	15.1236
		2	2.94	15.12
		2	2.95	15.1164
		2	2.96	15.1128
		2	2.97	15.1093
		2	2.98	15.1058
		2	2.99	15.1023
		2	3	15.0989
		2	3.01	15.0955
		2	3.02	15.0921
		2	3.03	15.0888
		2	3.04	15.0854
		2	3.05	15.0822
		2	3.06	15.0789
		2	3.07	15.0757
		2	3.08	15.0725
		2	3.09	15.0693
		2	3.1	15.0662
		2	3.11	15.0631
		2	3.12	15.0601
		2	3.13	15.057
		2	3.14	15.054
		2	3.15	15.0511
		2	3.16	15.0481
		2	3.17	15.0452
		2	3.18	15.0423
		2	3.19	15.0395
		2	3.2	15.0367
		2	3.21	15.0339
		2	3.22	15.0311
		2	3.23	15.0284
		2	3.24	15.0257
		2	3.25	15.023
		2	3.26	15.0204
		2	3.27	15.0178
		2	3.28	15.0152
		2	3.29	15.0127
		2	3.3	15.0102
		2	3.31	15.0077
		2	3.32	15.0052
		2	3.33	15.0028
		2	3.34	15.0004
		2	3.35	14.9981
		2	3.36	14.9957
		2	3.37	14.9934
		2	3.38	14.9912
		2	3.39	14.9889
		2	3.4	14.9867
		2	3.41	14.9845
		2	3.42	14.9824
		2	3.43	14.9802
		2	3.44	14.9781
		2	3.45	14.9761
		2	3.46	14.974
		2	3.47	14.972
		2	3.48	14.97
		2	3.49	14.9681
		2	3.5	14.9662
		2	3.51	14.9643
		2	3.52	14.9624
		2	3.53	14.9606
		2	3.54	14.9588
		2	3.55	14.957
		2	3.56	14.9552
		2	3.57	14.9535
		2	3.58	14.9518
		2	3.59	14.9502
		2	3.6	14.9485
		2	3.61	14.9469
		2	3.62	14.9453
		2	3.63	14.9438
		2	3.64	14.9423
		2	3.65	14.9408
		2	3.66	14.9393
		2	3.67	14.9379
		2	3.68	14.9365
		2	3.69	14.9351
		2	3.7	14.9337
		2	3.71	14.9324
		2	3.72	14.9311
		2	3.73	14.9299
		2	3.74	14.9286
		2	3.75	14.9274
		2	3.76	14.9262
		2	3.77	14.9251
		2	3.78	14.9239
		2	3.79	14.9228
		2	3.8	14.9218
		2	3.81	14.9207
		2	3.82	14.9197
		2	3.83	14.9187
		2	3.84	14.9177
		2	3.85	14.9168
		2	3.86	14.9159
		2	3.87	14.915
		2	3.88	14.9141
		2	3.89	14.9133
		2	3.9	14.9125
		2	3.91	14.9117
		2	3.92	14.911
		2	3.93	14.9103
		2	3.94	14.9096
		2	3.95	14.9089
[truncated: 25,219 more rows]

## Sheet: Suppl Figure 3
Suppl Figure 3
age1	age2	rg	Vrg	Serg
1	1	1	0	0
1	2	0.948224	0.00023784	0.0154221
1	3	0.793141	0.0031547	0.0561667
1	4	0.595195	0.00937487	0.0968239
1	5	0.417552	0.0150278	0.122588
1	6	0.279068	0.0183766	0.13556
1	7	0.175138	0.0199052	0.141086
1	8	0.0969117	0.0203854	0.142778
1	9	0.0370954	0.0203403	0.142619
1	10	-0.009428	0.0200774	0.141695
1	11	-0.0460844	0.0197859	0.140662
1	12	-0.0751217	0.0196031	0.140011
1	13	-0.0979707	0.0196552	0.140197
1	14	-0.115474	0.0200821	0.141711
1	15	-0.128026	0.0210525	0.145095
1	16	-0.135666	0.0227662	0.150885
1	17	-0.138169	0.025434	0.15948
1	18	-0.135166	0.0292176	0.170932
2	1	0.948224	0.00023784	0.0154221
2	2	1	0	0
2	3	0.945472	0.0002517	0.015865
2	4	0.819397	0.00236027	0.0485826
2	5	0.68396	0.00604776	0.0777673
2	6	0.568428	0.00954565	0.0977019
2	7	0.476662	0.0121262	0.110119
2	8	0.404568	0.01383	0.117601
2	9	0.347265	0.0148897	0.122023
2	10	0.300799	0.0155257	0.124602
2	11	0.262244	0.0159144	0.126152
2	12	0.229462	0.0162013	0.127284
2	13	0.200874	0.0165206	0.128533
2	14	0.175282	0.0170124	0.130432
2	15	0.151758	0.0178349	0.133547
2	16	0.129578	0.0191689	0.138452
2	17	0.108206	0.0212069	0.145626
2	18	0.0873107	0.0241185	0.155301
3	1	0.793141	0.0031547	0.0561667
3	2	0.945472	0.0002517	0.015865
3	3	1	0	0
3	4	0.96138	0.00012191	0.0110414
3	5	0.884057	0.00098667	0.0314112
3	6	0.804794	0.00249322	0.0499322
3	7	0.735708	0.00409974	0.0640292
3	8	0.678027	0.00550918	0.0742239
3	9	0.629872	0.00665201	0.0815598
3	10	0.588914	0.00756102	0.0869541
3	11	0.55306	0.00830582	0.0911363
3	12	0.520525	0.00897072	0.0947139
3	13	0.489752	0.00965227	0.098246
3	14	0.459315	0.0104649	0.102298
3	15	0.42784	0.0115489	0.107466
3	16	0.393975	0.0130751	0.114347
3	17	0.356446	0.0152381	0.123443
3	18	0.314213	0.0182219	0.134988
4	1	0.595195	0.00937487	0.0968239
4	2	0.819397	0.00236027	0.0485826
4	3	0.96138	0.00012191	0.0110414
4	4	1	0	0
4	5	0.978511	3.62e-05	0.00601345
4	6	0.936859	0.00028954	0.0170158
4	7	0.893094	0.00076643	0.0276845
4	8	0.852827	0.00134452	0.0366677
4	9	0.816875	0.00193643	0.0440048
4	10	0.784486	0.00251117	0.0501116
4	11	0.754453	0.00307779	0.0554779
4	12	0.725445	0.00367345	0.060609
4	13	0.696067	0.00436103	0.0660381
4	14	0.664823	0.00523463	0.0723507
4	15	0.630081	0.00643009	0.0801878
4	16	0.590074	0.00813508	0.0901947
4	17	0.542996	0.0105842	0.102879
4	18	0.487268	0.0140113	0.118369
5	1	0.417552	0.0150278	0.122588
5	2	0.68396	0.00604776	0.0777673
5	3	0.884057	0.00098667	0.0314112
5	4	0.978511	3.62e-05	0.00601345
5	5	1	0	0
5	6	0.988799	9.26e-06	0.00304259
5	7	0.966456	7.84e-05	0.00885277
5	8	0.941572	0.0002243	0.0149767
5	9	0.916939	0.00042953	0.0207252
5	10	0.893021	0.00068076	0.0260913
5	11	0.869342	0.0009819	0.0313353
5	12	0.844984	0.00135804	0.0368516
5	13	0.818749	0.00186102	0.0431395
5	14	0.78917	0.00258086	0.0508021
5	15	0.754511	0.0036634	0.060526
5	16	0.712775	0.00532864	0.0729975
5	17	0.66184	0.00787012	0.0887137
5	18	0.599776	0.0115947	0.107679
6	1	0.279068	0.0183766	0.13556
6	2	0.568428	0.00954565	0.0977019
6	3	0.804794	0.00249322	0.0499322
6	4	0.936859	0.00028954	0.0170158
6	5	0.988799	9.26e-06	0.00304259
6	6	1	0	0
6	7	0.993929	2.55e-06	0.00159777
6	8	0.981093	2.38e-05	0.00487958
6	9	0.965626	7.62e-05	0.00873058
6	10	0.948861	0.00016552	0.0128656
6	11	0.930861	0.00030214	0.0173823
6	12	0.911038	0.00051044	0.022593
6	13	0.888372	0.00083931	0.0289708
6	14	0.861466	0.00137848	0.0371279
6	15	0.828553	0.00228259	0.0477765
6	16	0.787526	0.00379749	0.0616238
6	17	0.736078	0.00626627	0.0791598
6	18	0.672056	0.0100642	0.10032
7	1	0.175138	0.0199052	0.141086
7	2	0.476662	0.0121262	0.110119
7	3	0.735708	0.00409974	0.0640292
7	4	0.893094	0.00076643	0.0276845
7	5	0.966456	7.84e-05	0.00885277
7	6	0.993929	2.55e-06	0.00159777
7	7	1	0	0
7	8	0.996396	8.68e-07	0.00093172
7	9	0.988162	9.32e-06	0.0030535
7	10	0.977239	3.5e-05	0.00591263
7	11	0.964089	9.03e-05	0.00950185
7	12	0.948376	0.00019817	0.0140772
7	13	0.92923	0.00040358	0.0200892
7	14	0.90533	0.00079238	0.0281493
7	15	0.874917	0.00151957	0.0389817
7	16	0.835831	0.00284237	0.0533139
7	17	0.785654	0.00513438	0.0716546
7	18	0.722072	0.00882426	0.0939375
8	1	0.0969117	0.0203854	0.142778
8	2	0.404568	0.01383	0.117601
8	3	0.678027	0.00550918	0.0742239
8	4	0.852827	0.00134452	0.0366677
8	5	0.941572	0.0002243	0.0149767
8	6	0.981093	2.38e-05	0.00487958
8	7	0.996396	8.68e-07	0.00093172
8	8	1	0	0
8	9	0.99758	4.07e-07	0.00063818
8	10	0.991516	5.27e-06	0.0022964
8	11	0.982564	2.4e-05	0.00490026
8	12	0.970584	7.51e-05	0.00866564
8	13	0.954834	0.00019664	0.0140229
8	14	0.934065	0.00046566	0.0215793
8	15	0.906543	0.00102854	0.0320708
8	16	0.870085	0.00213946	0.0462543
8	17	0.822199	0.00418383	0.0646825
8	18	0.760447	0.00762752	0.0873357
9	1	0.0370954	0.0203403	0.142619
9	2	0.347265	0.0148897	0.122023
9	3	0.629872	0.00665201	0.0815598
9	4	0.816875	0.00193643	0.0440048
9	5	0.916939	0.00042953	0.0207252
9	6	0.965626	7.62e-05	0.00873058
9	7	0.988162	9.32e-06	0.0030535
9	8	0.99758	4.07e-07	0.00063818
9	9	1	0	0
9	10	0.998122	2.87e-07	0.0005353
9	11	0.992929	4.52e-06	0.0021265
9	12	0.984439	2.46e-05	0.00496002
9	13	0.972017	8.93e-05	0.00944965
9	14	0.954482	0.00026244	0.0162
9	15	0.930136	0.00067405	0.0259624
9	16	0.896786	0.00156275	0.0395316
9	17	0.851887	0.00330895	0.0575234
9	18	0.792895	0.00639989	0.0799993
10	1	-0.009428	0.0200774	0.141695
10	2	0.300799	0.0155257	0.124602
10	3	0.588914	0.00756102	0.0869541
10	4	0.784486	0.00251117	0.0501116
10	5	0.893021	0.00068076	0.0260913
10	6	0.948861	0.00016552	0.0128656
10	7	0.977239	3.5e-05	0.00591263
10	8	0.991516	5.27e-06	0.0022964
10	9	0.998122	2.87e-07	0.0005353
10	10	1	0	0
10	11	0.998308	2.98e-07	0.00054602
10	12	0.993194	5.47e-06	0.00233854
10	13	0.984119	3.34e-05	0.00577833
10	14	0.969969	0.00013155	0.0114693
10	15	0.949082	0.00040727	0.0201809
10	16	0.91927	0.0010727	0.0327521
10	17	0.877945	0.0024876	0.0498759
10	18	0.822463	0.00514419	0.071723
11	1	-0.0460844	0.0197859	0.140662
11	2	0.262244	0.0159144	0.126152
11	3	0.55306	0.00830582	0.0911363
11	4	0.754453	0.00307779	0.0554779
11	5	0.869342	0.0009819	0.0313353
11	6	0.930861	0.00030214	0.0173823
11	7	0.964089	9.03e-05	0.00950185
11	8	0.982564	2.4e-05	0.00490026
11	9	0.992929	4.52e-06	0.0021265
11	10	0.998308	2.98e-07	0.00054602
11	11	1	0	0
11	12	0.998263	4.08e-07	0.00063861
11	13	0.992645	8.13e-06	0.00285203
11	14	0.982098	5.25e-05	0.00724411
11	15	0.965003	0.00021325	0.014603
11	16	0.939183	0.00066648	0.0258162
11	17	0.902016	0.00173602	0.0416656
11	18	0.850758	0.00390073	0.0624558
12	1	-0.0751217	0.0196031	0.140011
12	2	0.229462	0.0162013	0.127284
12	3	0.520525	0.00897072	0.0947139
12	4	0.725445	0.00367345	0.060609
12	5	0.844984	0.00135804	0.0368516
12	6	0.911038	0.00051044	0.022593
12	7	0.948376	0.00019817	0.0140772
12	8	0.970584	7.51e-05	0.00866564
12	9	0.984439	2.46e-05	0.00496002
12	10	0.993194	5.47e-06	0.00233854
12	11	0.998263	4.08e-07	0.00063861
12	12	1	0	0
12	13	0.998035	6.45e-07	0.00080297
12	14	0.991389	1.33e-05	0.00364984
12	15	0.97849	8.74e-05	0.00934628
12	16	0.957181	0.00035457	0.0188301
12	17	0.924809	0.00108779	0.0329816
12	18	0.878535	0.00273131	0.0522619
13	1	-0.0979707	0.0196552	0.140197
13	2	0.200874	0.0165206	0.128533
13	3	0.489752	0.00965227	0.098246
13	4	0.696067	0.00436103	0.0660381
13	5	0.818749	0.00186102	0.0431395
13	6	0.888372	0.00083931	0.0289708
13	7	0.92923	0.00040358	0.0200892
13	8	0.954834	0.00019664	0.0140229
13	9	0.972017	8.93e-05	0.00944965
13	10	0.984119	3.34e-05	0.00577833
13	11	0.992645	8.13e-06	0.00285203
13	12	0.998035	6.45e-07	0.00080297
13	13	1	0	0
13	14	0.997632	1.08e-06	0.00104016
13	15	0.989417	2.25e-05	0.00474257
13	16	0.973224	0.00014627	0.0120943
13	17	0.946378	0.0005799	0.024081
13	18	0.905943	0.00170907	0.0413409
14	1	-0.115474	0.0200821	0.141711
14	2	0.175282	0.0170124	0.130432
14	3	0.459315	0.0104649	0.102298
14	4	0.664823	0.00523463	0.0723507
14	5	0.78917	0.00258086	0.0508021
14	6	0.861466	0.00137848	0.0371279
14	7	0.90533	0.00079238	0.0281493
14	8	0.934065	0.00046566	0.0215793
14	9	0.954482	0.00026244	0.0162
14	10	0.969969	0.00013155	0.0114693
14	11	0.982098	5.25e-05	0.00724411
14	12	0.991389	1.33e-05	0.00364984
14	13	0.997632	1.08e-06	0.00104016
14	14	1	0	0
14	15	0.997043	1.83e-06	0.00135434
14	16	0.986671	3.76e-05	0.00613438
14	17	0.966195	0.00023819	0.0154335
14	18	0.932582	0.00090508	0.0300845
15	1	-0.128026	0.0210525	0.145095
15	2	0.151758	0.0178349	0.133547
15	3	0.42784	0.0115489	0.107466
15	4	0.630081	0.00643009	0.0801878
15	5	0.754511	0.0036634	0.060526
15	6	0.828553	0.00228259	0.0477765
15	7	0.874917	0.00151957	0.0389817
15	8	0.906543	0.00102854	0.0320708
15	9	0.930136	0.00067405	0.0259624
15	10	0.949082	0.00040727	0.0201809
15	11	0.965003	0.00021325	0.014603
15	12	0.97849	8.74e-05	0.00934628
15	13	0.989417	2.25e-05	0.00474257
15	14	0.997043	1.83e-06	0.00135434
15	15	1	0	0
15	16	0.99625	3.04e-06	0.00174369
15	17	0.983106	6.06e-05	0.00778236
15	18	0.957441	0.00036689	0.0191544
16	1	-0.135666	0.0227662	0.150885
16	2	0.129578	0.0191689	0.138452
16	3	0.393975	0.0130751	0.114347
16	4	0.590074	0.00813508	0.0901947
16	5	0.712775	0.00532864	0.0729975
16	6	0.787526	0.00379749	0.0616238
16	7	0.835831	0.00284237	0.0533139
16	8	0.870085	0.00213946	0.0462543
16	9	0.896786	0.00156275	0.0395316
16	10	0.91927	0.0010727	0.0327521
16	11	0.939183	0.00066648	0.0258162
16	12	0.957181	0.00035457	0.0188301
16	13	0.973224	0.00014627	0.0120943
16	14	0.986671	3.76e-05	0.00613438
16	15	0.99625	3.04e-06	0.00174369
16	16	1	0	0
16	17	0.99525	4.79e-06	0.00218924
16	18	0.978791	9.13e-05	0.00955538
17	1	-0.138169	0.025434	0.15948
17	2	0.108206	0.0212069	0.145626
17	3	0.356446	0.0152381	0.123443
17	4	0.542996	0.0105842	0.102879
17	5	0.66184	0.00787012	0.0887137
17	6	0.736078	0.00626627	0.0791598
17	7	0.785654	0.00513438	0.0716546
17	8	0.822199	0.00418383	0.0646825
17	9	0.851887	0.00330895	0.0575234
17	10	0.877945	0.0024876	0.0498759
17	11	0.902016	0.00173602	0.0416656
17	12	0.924809	0.00108779	0.0329816
17	13	0.946378	0.0005799	0.024081
17	14	0.966195	0.00023819	0.0154335
17	15	0.983106	6.06e-05	0.00778236
17	16	0.99525	4.79e-06	0.00218924
17	17	1	0	0
17	18	0.994081	7e-06	0.00264584
18	1	-0.135166	0.0292176	0.170932
18	2	0.0873107	0.0241185	0.155301
18	3	0.314213	0.0182219	0.134988
18	4	0.487268	0.0140113	0.118369
18	5	0.599776	0.0115947	0.107679
18	6	0.672056	0.0100642	0.10032
18	7	0.722072	0.00882426	0.0939375
18	8	0.760447	0.00762752	0.0873357
18	9	0.792895	0.00639989	0.0799993
18	10	0.822463	0.00514419	0.071723
18	11	0.850758	0.00390073	0.0624558
18	12	0.878535	0.00273131	0.0522619
18	13	0.905943	0.00170907	0.0413409
18	14	0.932582	0.00090508	0.0300845
18	15	0.957441	0.00036689	0.0191544
18	16	0.978791	9.13e-05	0.00955538
18	17	0.994081	7e-06	0.00264584
18	18	1	0	0

## Sheet: Suppl Figure 4
Suppl Figure 3
age1	age2	rp	Vrp	Serp
1	1	1	0	0
1	2	0.666283	4.1523e-05	0.00644384
1	3	0.54299	9.54031e-05	0.00976745
1	4	0.427672	0.000169739	0.0130284
1	5	0.340437	0.000208558	0.0144415
1	6	0.280168	0.000209249	0.0144654
1	7	0.240625	0.000194078	0.0139312
1	8	0.215935	0.000181609	0.0134762
1	9	0.201568	0.000179349	0.0133921
1	10	0.194236	0.000186352	0.0136511
1	11	0.191629	0.000197841	0.0140656
1	12	0.192133	0.000208482	0.0144389
1	13	0.194541	0.00021396	0.0146274
1	14	0.197722	0.000211813	0.0145538
1	15	0.200099	0.000202945	0.0142459
1	16	0.198683	0.000195996	0.0139999
1	17	0.187587	0.000217049	0.0147326
1	18	0.158242	0.000316941	0.0178028
2	1	0.666283	6.98194e-05	0.0083558
2	2	1	0	0
2	3	0.657947	3.51535e-05	0.00592904
2	4	0.595508	6.77005e-05	0.00822803
2	5	0.532618	9.94487e-05	0.00997239
2	6	0.476737	0.000115492	0.0107467
2	7	0.428543	0.000119144	0.0109153
2	8	0.387525	0.000118364	0.0108795
2	9	0.35328	0.000118544	0.0108878
2	10	0.325499	0.000121402	0.0110182
2	11	0.303829	0.000126221	0.0112348
2	12	0.287863	0.000131319	0.0114594
2	13	0.277174	0.000135082	0.0116225
2	14	0.271274	0.000136746	0.0116938
2	15	0.269325	0.000137449	0.0117239
2	16	0.269234	0.000142327	0.0119301
2	17	0.265675	0.000163937	0.0128038
2	18	0.248521	0.000223742	0.014958
3	1	0.54299	8.50673e-05	0.00922319
3	2	0.657947	3.3797e-05	0.00581352
3	3	1	0	0
3	4	0.69643	2.56281e-05	0.00506242
3	5	0.668021	3.66616e-05	0.00605489
3	6	0.629319	4.79535e-05	0.00692485
3	7	0.585932	5.68065e-05	0.00753701
3	8	0.541411	6.35564e-05	0.00797223
3	9	0.498667	6.93487e-05	0.00832759
3	10	0.459947	7.49682e-05	0.00865842
3	11	0.4267	8.05518e-05	0.00897506
3	12	0.399687	8.5817e-05	0.00926375
3	13	0.379195	9.04602e-05	0.00951106
3	14	0.365158	9.45815e-05	0.0097253
3	15	0.356946	9.92192e-05	0.00996088
3	16	0.352383	0.000107112	0.0103495
3	17	0.345376	0.000123535	0.0111146
3	18	0.32385	0.000156545	0.0125118
4	1	0.427672	0.0001136	0.0106583
4	2	0.595508	4.45437e-05	0.00667411
4	3	0.69643	2.19407e-05	0.0046841
4	4	1	0	0
4	5	0.743691	1.74386e-05	0.00417595
4	6	0.727734	2.11472e-05	0.00459861
4	7	0.698083	2.66953e-05	0.00516675
4	8	0.660396	3.33387e-05	0.00577397
4	9	0.619521	4.07758e-05	0.0063856
4	10	0.579365	4.87658e-05	0.00698325
4	11	0.542668	5.6864e-05	0.00754082
4	12	0.511078	6.44903e-05	0.00803059
4	13	0.485388	7.11672e-05	0.00843607
4	14	0.465671	7.67717e-05	0.00876195
4	15	0.451004	8.18605e-05	0.00904768
4	16	0.438262	8.83407e-05	0.00939897
4	17	0.419461	0.000100969	0.0100483
4	18	0.380282	0.000128315	0.0113276
5	1	0.340437	0.000147584	0.0121484
5	2	0.532618	6.43263e-05	0.00802037
5	3	0.668021	2.68456e-05	0.00518127
5	4	0.743691	1.60522e-05	0.00400652
5	5	1	0	0
5	6	0.785625	1.20707e-05	0.00347429
5	7	0.773614	1.40109e-05	0.00374311
5	8	0.748505	1.81767e-05	0.00426342
5	9	0.715917	2.4393e-05	0.00493892
5	10	0.680627	3.22644e-05	0.00568018
5	11	0.646172	4.10286e-05	0.00640536
5	12	0.614794	4.97061e-05	0.00705026
5	13	0.587595	5.73905e-05	0.00757565
5	14	0.564584	6.3515e-05	0.00796963
5	15	0.544233	6.82443e-05	0.00826101
5	16	0.521963	7.36455e-05	0.00858169
5	17	0.487244	8.67643e-05	0.00931473
5	18	0.423331	0.00012018	0.0109626
6	1	0.280168	0.000175002	0.0132288
6	2	0.476737	8.61098e-05	0.00927953
6	3	0.629319	3.54427e-05	0.00595337
6	4	0.727734	1.81542e-05	0.00426078
6	5	0.785625	1.18584e-05	0.00344361
6	6	1	0	0
6	7	0.820779	8.53754e-06	0.00292191
6	8	0.810702	1.00577e-05	0.00317138
6	9	0.789687	1.37388e-05	0.00370659
6	10	0.762805	1.9445e-05	0.00440965
6	11	0.734013	2.65862e-05	0.00515618
6	12	0.705916	3.42057e-05	0.00584856
6	13	0.679782	4.12783e-05	0.00642482
6	14	0.655444	4.70484e-05	0.00685918
6	15	0.630637	5.16132e-05	0.00718423
6	16	0.599143	5.77339e-05	0.00759828
6	17	0.547677	7.52465e-05	0.00867447
6	18	0.457059	0.000119394	0.0109267
7	1	0.240625	0.000192957	0.0138909
7	2	0.428543	0.000105048	0.0102493
7	3	0.585932	4.59e-05	0.00677496
7	4	0.698083	2.24427e-05	0.00473737
7	5	0.773614	1.32875e-05	0.00364521
7	6	0.820779	8.79539e-06	0.0029657
7	7	1	0	0
7	8	0.849987	6.05683e-06	0.00246106
7	9	0.841712	7.27088e-06	0.00269646
7	10	0.82486	1.02226e-05	0.00319728
7	11	0.803533	1.46602e-05	0.00382886
7	12	0.780528	1.99547e-05	0.00446706
7	13	0.757183	2.52941e-05	0.00502933
7	14	0.733112	3.00445e-05	0.00548129
7	15	0.705321	3.45178e-05	0.00587518
7	16	0.666003	4.23392e-05	0.00650686
7	17	0.599243	6.57199e-05	0.00810678
7	18	0.483583	0.00012063	0.0109832
8	1	0.215935	0.000202825	0.0142417
8	2	0.387525	0.000119553	0.010934
8	3	0.541411	5.66147e-05	0.00752428
8	4	0.660396	2.84478e-05	0.00533364
8	5	0.748505	1.64364e-05	0.00405418
8	6	0.810702	1.0127e-05	0.0031823
8	7	0.849987	6.51424e-06	0.0025523
8	8	1	0	0
8	9	0.873796	4.25341e-06	0.00206238
8	10	0.867258	5.07018e-06	0.00225171
8	11	0.854044	7.07714e-06	0.00266029
8	12	0.837022	9.99374e-06	0.00316129
8	13	0.817538	1.33513e-05	0.00365394
8	14	0.795003	1.6797e-05	0.00409842
8	15	0.765781	2.09621e-05	0.00457844
8	16	0.720691	3.02143e-05	0.00549675
8	17	0.641517	5.84602e-05	0.00764593
8	18	0.504783	0.000121478	0.0110217
9	1	0.201568	0.000206709	0.0143774
9	2	0.35328	0.000129717	0.0113893
9	3	0.498667	6.67664e-05	0.00817107
9	4	0.619521	3.58414e-05	0.00598677
9	5	0.715917	2.12957e-05	0.00461473
9	6	0.789687	1.28783e-05	0.00358863
9	7	0.841712	7.68917e-06	0.00277294
9	8	0.873796	4.79195e-06	0.00218905
9	9	1	0	0
9	10	0.892516	2.9845e-06	0.00172757
9	11	0.88728	3.43128e-06	0.00185237
9	12	0.876478	4.62538e-06	0.00215067
9	13	0.861443	6.3792e-06	0.00252571
9	14	0.841421	8.60994e-06	0.00293427
9	15	0.81228	1.22054e-05	0.00349362
9	16	0.76375	2.19747e-05	0.00468772
9	17	0.675748	5.28339e-05	0.00726869
9	18	0.523041	0.000120518	0.0109781
10	1	0.194236	0.000206327	0.0143641
10	2	0.325499	0.000136208	0.0116708
10	3	0.459947	7.60351e-05	0.00871981
10	4	0.579365	4.42941e-05	0.00665538
10	5	0.680627	2.7791e-05	0.00527172
10	6	0.762805	1.70592e-05	0.00413028
10	7	0.82486	9.86871e-06	0.00314145
10	8	0.867258	5.68718e-06	0.00238478
10	9	0.892516	3.54147e-06	0.00188188
10	10	1	0	0
10	11	0.9065	2.15781e-06	0.00146895
10	12	0.901752	2.35956e-06	0.00153609
10	13	0.891432	3.06504e-06	0.00175073
10	14	0.874683	4.35679e-06	0.00208729
10	15	0.84704	7.22733e-06	0.00268837
10	16	0.797455	1.65504e-05	0.00406822
10	17	0.704414	4.76025e-05	0.00689946
10	18	0.541135	0.000116786	0.0108067
11	1	0.191629	0.000202919	0.014245
11	2	0.303829	0.000139716	0.0118202
11	3	0.4267	8.42114e-05	0.00917668
11	4	0.542668	5.32837e-05	0.00729957
11	5	0.646172	3.55105e-05	0.00595907
11	6	0.734013	2.24885e-05	0.0047422
11	7	0.803533	1.29799e-05	0.00360277
11	8	0.854044	7.17578e-06	0.00267876
11	9	0.88728	4.17684e-06	0.00204373
11	10	0.9065	2.7054e-06	0.00164481
11	11	1	0	0
11	12	0.916151	1.67057e-06	0.00129251
11	13	0.91065	1.77397e-06	0.0013319
11	14	0.897821	2.4058e-06	0.00155107
11	15	0.873037	4.49402e-06	0.00211991
11	16	0.824771	1.25824e-05	0.00354717
11	17	0.730484	4.16483e-05	0.00645355
11	18	0.561957	0.000109565	0.0104673
12	1	0.192133	0.000197532	0.0140546
12	2	0.287863	0.000140793	0.0118656
12	3	0.399687	9.10758e-05	0.00954336
12	4	0.511078	6.21877e-05	0.00788592
12	5	0.614794	4.38194e-05	0.00661962
12	6	0.705916	2.87454e-05	0.00536147
12	7	0.780528	1.68503e-05	0.00410491
12	8	0.837022	9.19987e-06	0.00303313
12	9	0.876478	5.15606e-06	0.0022707
12	10	0.901752	3.20895e-06	0.00179135
12	11	0.916151	2.21543e-06	0.00148843
12	12	1	0	0
12	13	0.92177	1.429e-06	0.00119541
12	14	0.913519	1.60295e-06	0.00126608
12	15	0.893007	2.90809e-06	0.00170531
12	16	0.848529	9.17341e-06	0.00302876
12	17	0.756876	3.43278e-05	0.00585899
12	18	0.588406	9.82849e-05	0.00991387
13	1	0.194541	0.000191567	0.0138408
13	2	0.277174	0.000139955	0.0118303
13	3	0.379195	9.64726e-05	0.00982205
13	4	0.485388	7.05315e-05	0.0083983
13	5	0.587595	5.22006e-05	0.007225
13	6	0.679782	3.54465e-05	0.0059537
13	7	0.757183	2.13131e-05	0.00461661
13	8	0.817538	1.17731e-05	0.00343119
13	9	0.861443	6.55459e-06	0.00256019
13	10	0.891432	4.03132e-06	0.00200781
13	11	0.91065	2.76717e-06	0.00166348
13	12	0.92177	2.01763e-06	0.00142043
13	13	1	0	0
13	14	0.923357	1.37513e-06	0.00117266
13	15	0.90876	1.94823e-06	0.00139579
13	16	0.870866	6.03986e-06	0.00245761
13	17	0.786144	2.56121e-05	0.00506084
13	18	0.62344	8.26114e-05	0.00908908
14	1	0.197722	0.000187843	0.0137056
14	2	0.271274	0.000138069	0.0117503
14	3	0.365158	0.000100467	0.0100233
14	4	0.465671	7.82145e-05	0.0088439
14	5	0.564584	6.05847e-05	0.00778362
14	6	0.655444	4.26096e-05	0.00652761
14	7	0.733112	2.65145e-05	0.00514923
14	8	0.795003	1.51747e-05	0.00389547
14	9	0.841421	8.73543e-06	0.00295558
14	10	0.874683	5.53969e-06	0.00235365
14	11	0.897821	3.91188e-06	0.00197785
14	12	0.913519	2.88362e-06	0.00169812
14	13	0.923357	2.10856e-06	0.00145209
14	14	1	0	0
14	15	0.920401	1.51239e-06	0.00122979
14	16	0.892594	3.44719e-06	0.00185666
14	17	0.820096	1.62832e-05	0.00403524
14	18	0.670077	6.28656e-05	0.00792878
15	1	0.200099	0.000192934	0.0138901
15	2	0.269325	0.000137289	0.0117171
15	3	0.356946	0.000103659	0.0101813
15	4	0.451004	8.57169e-05	0.00925834
15	5	0.544233	6.96399e-05	0.00834505
15	6	0.630637	5.10475e-05	0.00714475
15	7	0.705321	3.33777e-05	0.00577734
15	8	0.765781	2.04423e-05	0.00452132
15	9	0.81228	1.28459e-05	0.00358412
15	10	0.84704	8.94695e-06	0.00299114
15	11	0.873037	6.83595e-06	0.00261457
15	12	0.893007	5.28984e-06	0.00229997
15	13	0.90876	3.84593e-06	0.0019611
15	14	0.920401	2.57239e-06	0.00160387
15	15	1	0	0
15	16	0.911778	1.98245e-06	0.001408
15	17	0.858672	8.13131e-06	0.00285155
15	18	0.730769	4.08872e-05	0.00639431
16	1	0.198683	0.000221855	0.0148948
16	2	0.269234	0.000143352	0.011973
16	3	0.352383	0.000108023	0.0103934
16	4	0.438262	9.44722e-05	0.00971968
16	5	0.521963	8.12259e-05	0.00901254
16	6	0.599143	6.3114e-05	0.00794443
16	7	0.666003	4.46846e-05	0.00668466
16	8	0.720691	3.07737e-05	0.00554741
16	9	0.76375	2.2505e-05	0.00474394
16	10	0.797455	1.82357e-05	0.00427033
16	11	0.824771	1.57023e-05	0.00396262
16	12	0.848529	1.32424e-05	0.00363901
16	13	0.870866	1.01339e-05	0.00318338
16	14	0.892594	6.60138e-06	0.00256931
16	15	0.911778	3.60679e-06	0.00189916
16	16	1	0	0
16	17	0.896606	3.39112e-06	0.0018415
16	18	0.804586	2.08863e-05	0.00457015
17	1	0.187587	0.000302288	0.0173864
17	2	0.265675	0.000169298	0.0130114
17	3	0.345376	0.000118939	0.0109059
17	4	0.419461	0.0001081	0.0103971
17	5	0.487244	9.99533e-05	0.00999766
17	6	0.547677	8.51163e-05	0.00922585
17	7	0.599243	6.83508e-05	0.00826746
17	8	0.641517	5.54656e-05	0.00744752
17	9	0.675748	4.82174e-05	0.00694388
17	10	0.704414	4.49521e-05	0.00670464
17	11	0.730484	4.28099e-05	0.00654292
17	12	0.756876	3.92464e-05	0.00626469
17	13	0.786144	3.27506e-05	0.00572281
17	14	0.820096	2.33195e-05	0.00482902
17	15	0.858672	1.29586e-05	0.00359981
17	16	0.896606	5.3384e-06	0.0023105
17	17	1	0	0
17	18	0.879103	7.96339e-06	0.00282195
18	1	0.158242	0.000453117	0.0212865
18	2	0.248521	0.000230875	0.0151946
18	3	0.32385	0.00014618	0.0120905
18	4	0.380282	0.000134755	0.0116084
18	5	0.423331	0.000136393	0.0116788
18	6	0.457059	0.000131026	0.0114466
18	7	0.483583	0.00012065	0.0109841
18	8	0.504783	0.000111533	0.0105609
18	9	0.523041	0.000106701	0.0103296
18	10	0.541135	0.000105275	0.0102604
18	11	0.561957	0.000104218	0.0102087
18	12	0.588406	9.99826e-05	0.00999913
18	13	0.62344	8.9554e-05	0.0094633
18	14	0.670077	7.13693e-05	0.00844804
18	15	0.730769	4.68349e-05	0.0068436
18	16	0.804586	2.23088e-05	0.00472322
18	17	0.879103	7.2404e-06	0.0026908
18	18	1	0	0

## Sheet: Suppl Figure 5
Suppl Figure 3
PC	varExplained	l.ci.porp	u.ci.porp
PC1	0.8905	0.807218	0.962423
PC2	0.0872139	0.0406287	0.207676
PC3	0.0222858	-0.0321418	0.0420624

[truncated: 10 more sheets: Suppl Figure 6, Suppl Figure 7, Suppl Figure 8, Suppl Figure 9a, Suppl Figure 9b, Suppl Figure 12, Suppl Figure 13, Suppl Figure 14, Suppl Figure 15, Suppl Figure 16]
